# Supplementary material for: Assessing Health-Related Quality of life and socioeconomic impacts in low-endemic schistosomiasis: A study from Rural China
Source: PLoS Negl Trop Dis. 2026 Jul 16;20(7):e0014544. doi: 10.1371/journal.pntd.0014544 (PMC13374899; doi:10.1371/journal.pntd.0014544)
Supplement: S1 Data — (XLSX) [file pntd.0014544.s001.xlsx]

## Sheet: Database
Gender	AGE	TSE	ESS	P-DIRH	P-GDP	Group	HT	PF	RP	RE	BP	VT	MH	SF	GH	PCS	MCS
1	71	2	1	1	2	1	25	50	0	0	80	50	80	57.5	45	43.8	46.9
1	75	2	1	1	2	1	25	65	0	0	80	65	76	47.5	30	43.8	47.1
1	72	2	1	1	2	1	25	60	0	0	80	70	80	55	20	40	51.3
1	68	2	1	1	2	1	25	60	0	0	80	75	68	67.5	20	40	52.6
1	66	2	1	1	2	1	25	60	0	0	80	60	72	57.5	20	40	47.4
1	67	2	1	1	2	1	25	50	0	0	80	60	76	77.5	15	36.3	53.4
1	63	2	1	1	2	1	25	60	0	0	80	55	72	57.5	25	41.3	46.1
1	75	2	1	1	2	1	25	60	0	0	80	65	72	67.5	45	46.3	51.1
1	61	2	1	1	2	1	25	60	0	0	80	55	52	67.5	45	46.3	43.6
1	69	2	1	1	2	1	25	60	0	0	80	50	64	67.5	45	46.3	45.4
1	63	2	1	1	2	1	25	60	0	0	80	50	60	67.5	45	46.3	44.4
1	66	2	1	1	2	1	25	60	0	0	80	50	64	67.5	45	46.3	45.4
1	72	2	1	1	2	1	25	60	0	0	80	40	60	67.5	45	46.3	41.9
1	66	2	1	1	2	1	25	60	0	0	80	45	68	67.5	45	46.3	45.1
1	72	2	1	1	2	1	75	60	0	0	80	45	60	67.5	45	46.3	43.1
1	71	2	1	1	2	1	25	60	0	0	80	40	64	67.5	45	46.3	42.9
1	71	2	1	1	2	1	25	60	0	0	80	40	64	67.5	45	46.3	42.9
1	67	2	1	1	2	1	25	60	0	0	80	45	72	67.5	45	46.3	46.1
1	69	2	1	1	2	1	25	60	0	0	80	45	60	67.5	45	46.3	43.1
1	68	2	1	1	2	1	25	60	0	0	80	45	68	67.5	45	46.3	45.1
1	71	2	1	1	2	1	25	60	0	0	80	45	68	67.5	45	46.3	45.1
1	73	2	1	1	2	1	25	60	0	0	80	60	60	67.5	45	46.3	46.9
1	73	2	1	1	2	1	25	60	0	0	80	40	64	67.5	45	46.3	42.9
1	70	2	1	1	2	1	25	60	0	0	80	45	64	67.5	45	46.3	44.1
1	68	2	1	1	2	1	25	60	0	0	80	45	64	67.5	45	46.3	44.1
1	73	2	1	1	2	1	25	60	0	0	80	45	64	67.5	45	46.3	44.1
1	67	2	1	1	2	1	25	60	0	0	80	45	60	67.5	45	46.3	43.1
1	69	2	1	1	2	1	25	60	0	0	80	50	60	67.5	45	46.3	44.4
1	69	2	1	1	2	1	25	60	0	0	80	50	60	67.5	45	46.3	44.4
1	63	2	1	1	2	1	25	60	0	0	80	45	60	67.5	45	46.3	43.1
1	71	2	1	1	2	1	25	60	0	0	80	45	64	67.5	45	46.3	44.1
1	71	2	1	1	2	1	25	60	0	0	80	45	64	67.5	45	46.3	44.1
1	49	2	1	1	2	1	25	70	0	0	100	65	72	67.5	45	53.8	51.1
1	62	2	1	1	2	1	25	60	0	0	80	45	64	67.5	45	46.3	44.1
1	61	2	1	1	2	1	25	60	0	0	80	45	64	67.5	45	46.3	44.1
1	71	2	1	1	2	1	25	60	0	0	80	45	64	67.5	45	46.3	44.1
1	71	2	1	1	2	1	25	60	0	0	80	50	64	67.5	45	46.3	45.4
1	61	2	1	1	2	1	25	60	0	0	80	45	64	67.5	45	46.3	44.1
1	69	2	1	1	2	1	25	60	0	0	80	45	64	67.5	45	46.3	44.1
1	67	2	1	1	2	1	25	60	0	0	80	45	64	67.5	45	46.3	44.1
1	74	2	1	1	2	1	25	60	0	0	80	45	64	67.5	45	46.3	44.1
1	74	2	1	1	2	1	25	60	0	0	80	50	60	67.5	45	46.3	44.4
1	73	2	1	1	2	1	25	60	0	0	80	45	64	67.5	45	46.3	44.1
1	71	2	1	1	2	1	25	60	0	0	80	45	64	47.5	45	46.3	39.1
1	70	2	1	1	2	1	25	60	0	0	80	45	64	67.5	45	46.3	44.1
1	70	2	1	1	2	1	25	60	0	0	80	45	64	67.5	45	46.3	44.1
1	75	2	1	1	2	1	25	60	0	0	80	50	60	67.5	45	46.3	44.4
1	71	2	1	1	2	1	25	60	0	0	80	50	60	67.5	45	46.3	44.4
1	68	2	1	1	2	1	25	65	0	0	90	55	64	67.5	45	50	46.6
1	72	2	1	1	2	1	25	65	0	0	100	55	60	67.5	45	52.5	45.6
1	61	2	1	1	2	1	25	65	0	0	80	60	72	67.5	45	47.5	49.9
1	68	2	1	1	2	3	75	90	100	100	80	75	64	67.5	45	78.8	76.6
1	69	2	1	1	2	3	75	90	100	66.6667	100	65	68	77.5	50	85	69.3
1	60	2	1	1	2	2	75	50	50	100	70	50	48	67.5	50	55	66.4
1	66	2	1	1	2	2	75	45	50	33.3333	70	45	48	45	60	56.3	42.8
1	60	2	1	1	2	2	75	50	0	66.6667	80	50	52	57.5	50	45	56.5
1	63	2	1	1	2	2	50	50	75	66.6667	80	50	48	57.5	55	65	55.5
1	63	2	1	1	2	2	25	50	50	66.6667	80	50	48	47.5	55	58.8	53
1	75	2	1	1	2	3	100	65	0	33.3333	70	55	68	67.5	40	43.8	56
1	61	2	1	1	2	3	50	80	100	100	80	90	92	77.5	70	82.5	89.9
1	68	2	1	1	2	3	75	90	100	100	100	55	68	67.5	40	82.5	72.6
1	63	2	1	1	2	3	50	90	100	100	80	85	92	77.5	70	85	88.6
1	50	2	2	2	2	2	25	50	100	100	80	55	44	67.5	50	70	66.6
1	65	2	1	1	2	3	50	95	100	100	80	85	92	77.5	70	86.3	88.6
1	72	2	1	1	2	3	50	85	100	100	80	90	92	77.5	70	83.8	89.9
1	65	2	1	1	2	3	50	90	100	100	80	90	92	77.5	70	85	89.9
1	75	2	1	1	2	3	50	75	100	100	80	90	92	77.5	65	80	89.9
1	68	2	1	1	2	3	50	80	100	100	80	90	92	77.5	65	81.3	89.9
1	62	2	1	1	2	3	50	90	100	100	80	90	92	77.5	70	85	89.9
1	72	2	1	1	2	3	100	70	25	33.3333	80	50	52	45	45	55	45.1
1	69	2	1	1	2	3	50	75	100	100	80	80	92	77.5	65	80	87.4
1	71	2	1	1	2	3	50	85	100	100	80	90	92	77.5	65	82.5	89.9
1	61	2	1	1	2	3	50	95	100	100	80	90	92	77.5	65	85	89.9
1	69	2	1	1	2	3	50	95	100	100	80	85	92	77.5	65	85	88.6
1	65	2	1	1	2	3	50	95	100	100	80	90	92	77.5	65	85	89.9
1	49	2	1	1	2	3	50	90	75	66.6667	80	60	56	65	60	76.3	61.9
1	74	2	1	1	2	3	50	95	100	100	80	90	92	77.5	65	85	89.9
1	68	2	1	1	2	3	50	95	100	100	80	85	92	77.5	65	85	88.6
1	72	2	1	1	2	3	50	85	100	100	80	90	92	77.5	65	82.5	89.9
1	71	2	1	1	2	3	50	90	100	100	80	90	92	77.5	65	83.8	89.9
1	69	2	1	1	2	3	50	95	100	100	80	90	92	77.5	65	85	89.9
1	73	2	1	1	2	3	50	85	100	100	80	90	92	77.5	65	82.5	89.9
1	72	2	1	1	2	3	50	85	100	100	80	90	92	77.5	65	82.5	89.9
1	68	2	1	1	2	3	50	90	100	100	80	80	84	77.5	65	83.8	85.4
1	68	2	1	1	2	3	50	85	50	100	100	60	52	77.5	45	70	72.4
1	68	2	1	1	2	3	75	85	50	33.3333	80	55	52	55	40	63.8	48.8
1	66	2	1	1	2	3	50	85	100	100	100	80	76	77.5	60	86.3	83.4
1	69	2	1	1	2	3	50	85	100	100	80	80	84	77.5	65	82.5	85.4
1	62	2	1	1	2	2	0	50	100	100	70	45	48	47.5	60	70	60.1
1	72	2	1	1	2	3	100	80	50	33.3333	80	50	48	67.5	45	63.8	49.7
1	67	2	1	1	2	2	25	50	100	100	80	50	48	55	40	67.5	63.3
1	62	2	1	1	2	3	100	85	50	66.6667	80	40	32	45	45	65	45.9
1	70	2	1	1	2	3	50	85	100	66.6667	80	55	56	67.5	40	76.3	61.3
1	75	2	1	1	2	2	25	50	100	100	70	40	48	47.5	60	70	58.9
1	69	2	1	1	2	2	50	50	100	100	70	40	52	42.5	45	66.3	58.6
1	75	2	1	1	2	3	50	80	100	100	80	80	84	77.5	65	81.3	85.4
1	69	2	1	1	2	3	50	90	75	100	80	50	60	77.5	35	70	71.9
1	75	2	1	1	2	2	50	50	100	100	70	50	44	67.5	50	67.5	65.4
1	72	2	1	1	2	2	25	45	100	100	70	50	48	47.5	60	68.8	61.4
1	71	2	1	1	2	3	75	90	50	66.6667	80	50	52	55	45	66.3	55.9
1	70	2	1	1	2	2	25	40	75	100	80	55	52	45	45	60	63
1	67	2	1	1	2	2	25	45	100	100	70	45	44	57.5	60	68.8	61.6
1	69	2	1	1	2	2	25	45	100	100	80	50	44	47.5	45	67.5	60.4
1	70	2	1	1	2	3	50	80	100	100	80	80	84	77.5	65	81.3	85.4
1	68	2	1	1	2	2	25	40	100	100	70	45	52	35	55	66.3	58
1	75	2	1	1	2	2	25	45	100	100	60	45	56	57.5	55	65	64.6
1	71	2	1	1	2	2	25	35	100	100	80	40	48	45	55	67.5	58.3
1	71	2	1	1	2	2	50	40	100	100	70	45	44	45	45	63.8	58.5
1	69	2	1	1	2	2	75	35	100	100	60	50	56	55	45	60	65.3
1	67	2	1	1	2	3	50	90	100	100	80	80	84	77.5	65	83.8	85.4
1	71	2	1	1	2	2	25	40	100	100	90	45	52	45	60	72.5	60.5
1	70	2	1	1	2	3	50	80	100	100	80	80	84	77.5	70	82.5	85.4
1	68	2	1	1	2	2	25	50	100	100	60	45	48	47.5	60	67.5	60.1
1	73	2	1	1	2	3	50	80	100	100	80	75	84	77.5	65	81.3	84.1
1	67	2	1	1	2	2	50	45	100	100	80	50	52	57.5	50	68.8	64.9
1	63	2	1	1	2	2	25	50	100	100	100	45	44	45	60	77.5	58.5
1	70	2	1	1	2	2	25	45	100	100	70	55	44	67.5	60	68.8	66.6
1	69	2	1	1	2	2	50	50	100	100	80	60	52	35	60	72.5	61.8
1	74	2	1	1	2	2	25	65	100	100	70	55	56	47.5	60	73.8	64.6
1	62	2	1	1	2	3	75	95	75	0	80	50	52	67.5	50	75	42.4
1	70	2	1	1	2	2	50	40	100	100	70	55	48	45	60	67.5	62
1	71	2	1	1	2	2	50	50	100	100	50	55	48	57.5	60	65	65.1
1	68	2	1	1	2	2	25	50	100	100	70	55	48	47.5	50	67.5	62.6
1	66	2	1	1	2	2	50	45	100	100	80	55	56	45	55	70	64
1	71	2	1	1	2	2	50	45	100	100	80	55	52	47.5	60	71.3	63.6
1	74	2	1	1	2	2	25	50	100	100	70	50	48	47.5	55	68.8	61.4
1	68	2	1	1	2	2	25	50	100	100	60	55	48	47.5	55	66.3	62.6
1	71	2	1	1	2	2	50	50	100	100	90	45	52	45	50	72.5	60.5
1	67	2	1	1	2	3	75	85	75	66.6667	80	55	56	77.5	45	71.3	63.8
1	69	2	1	1	2	3	100	75	0	66.6667	60	50	52	55	40	43.8	55.9
1	57	2	2	2	2	3	50	100	100	100	100	60	60	100	70	92.5	80
1	60	2	1	1	2	3	75	90	0	0	80	55	56	77.5	45	53.8	47.1
1	70	2	1	1	2	3	100	85	25	100	80	50	52	55	45	58.8	64.3
1	65	2	1	1	2	3	75	85	75	66.6667	80	55	56	67.5	40	70	61.3
1	71	2	1	1	2	3	100	85	50	33.3333	80	50	56	67.5	45	65	51.7
1	74	2	1	1	2	3	100	85	50	100	60	50	52	45	45	60	61.8
1	60	2	1	1	2	3	50	90	50	33.3333	80	50	56	67.5	40	65	51.7
1	71	2	1	1	2	3	75	90	75	66.6667	80	50	52	67.5	45	72.5	59
1	70	2	1	1	2	2	50	100	100	100	100	80	80	60	90	97.5	80
1	71	2	1	1	2	2	50	100	100	100	100	80	88	100	75	93.8	92
1	73	2	1	1	2	2	50	80	100	100	100	80	80	100	85	91.3	90
1	71	2	1	1	2	2	50	90	100	100	100	80	80	100	80	92.5	90
1	64	2	2	2	2	2	50	35	100	33.3333	80	45	48	45	55	67.5	42.8
1	61	2	1	1	2	2	50	65	75	100	80	50	48	55	55	68.8	63.3
1	61	2	1	1	2	2	25	60	100	100	70	40	56	47.5	55	71.3	60.9
1	49	2	1	1	2	2	50	70	100	100	60	55	60	45	55	71.3	65
1	67	2	1	1	2	2	50	90	100	100	100	80	88	100	85	93.8	92
1	70	2	1	1	2	2	0	90	100	100	100	80	80	77.5	75	91.3	84.4
1	66	2	1	1	2	2	50	55	100	100	80	55	56	57.5	60	73.8	67.1
1	72	2	1	1	2	2	50	90	100	100	100	80	80	100	80	92.5	90
1	70	2	1	1	2	2	0	80	100	100	100	80	80	100	55	83.8	90
1	69	2	1	1	2	2	0	85	100	100	100	80	80	100	55	85	90
1	72	2	1	1	2	2	25	85	100	100	100	80	80	100	45	82.5	90
1	71	2	1	1	2	2	25	80	100	100	80	80	76	87.5	55	78.8	85.9
1	73	2	1	1	2	2	25	75	100	100	100	70	72	100	55	82.5	85.5
1	71	2	1	1	2	2	0	75	100	100	100	75	80	100	55	82.5	88.8
1	58	1	1	1	1	1	0	100	100	100	100	50	44	60	60	90	63.5
1	70	2	2	1	2	1	50	80	100	100	80	95	88	77.5	70	82.5	90.1
1	74	1	1	1	2	1	25	75	0	0	80	65	84	67.5	50	51.3	54.1
1	50	1	1	1	2	1	50	95	50	100	100	85	88	90	60	76.3	90.8
1	51	1	1	1	2	1	50	95	100	100	100	90	92	100	80	93.8	95.5
1	68	2	2	1	2	1	75	50	0	100	80	70	76	57.5	25	38.8	75.9
1	69	2	2	1	2	2	75	40	0	100	80	75	84	35	25	36.3	73.5
1	65	2	2	1	2	1	75	30	0	100	80	85	88	35	25	33.8	77
1	65	2	2	1	2	1	75	35	0	100	70	80	88	22.5	25	32.5	72.6
1	66	2	2	1	2	1	75	30	0	100	70	70	80	47.5	20	30	74.4
1	70	2	1	1	2	1	75	80	0	100	80	55	60	77.5	55	53.8	73.1
1	66	2	2	1	2	2	50	80	50	33.3333	80	55	72	67.5	60	67.5	57
1	66	2	2	1	2	3	50	85	75	100	100	65	80	100	75	83.8	86.3
1	65	2	2	1	2	2	50	90	100	100	80	80	68	77.5	55	81.3	81.4
1	66	2	2	1	2	3	50	80	100	66.6667	80	50	48	67.5	65	81.3	58
1	66	2	2	1	2	2	25	90	50	66.6667	80	75	76	77.5	65	71.3	73.8
1	65	2	2	1	2	3	25	35	75	66.6667	70	50	56	47.5	60	60	55
1	67	2	2	1	2	2	0	95	100	100	80	80	80	47.5	70	86.3	76.9
1	65	2	2	1	2	1	50	85	100	100	90	85	88	100	70	86.3	93.3
1	65	2	2	1	2	3	50	85	100	100	90	90	72	87.5	60	83.8	87.4
1	70	2	2	1	2	3	75	65	0	100	80	65	64	55	55	50	71
1	67	2	2	1	2	2	25	100	100	100	100	50	60	100	80	95	77.5
1	73	2	2	1	2	2	50	95	100	100	70	70	84	77.5	75	85	82.9
1	66	2	2	1	2	3	0	75	100	100	90	65	68	80	55	80	78.3
1	72	2	2	1	2	3	50	40	50	33.3333	70	50	56	67.5	50	52.5	51.7
1	67	2	2	1	2	3	0	95	100	100	100	70	60	100	50	86.3	82.5
1	66	2	2	1	2	1	50	80	100	100	100	90	92	100	80	90	95.5
1	69	2	2	1	2	3	0	95	100	100	100	65	60	60	45	85	71.3
1	75	2	2	1	2	2	50	95	100	66.6667	80	85	88	77.5	65	85	79.3
1	55	2	1	1	1	1	50	50	0	0	100	50	48	60	55	51.3	39.5
1	69	2	2	1	2	1	75	70	0	0	80	75	80	77.5	55	51.3	58.1
1	70	2	2	1	2	3	0	95	100	100	90	60	60	87.5	50	83.8	76.9
1	72	2	2	1	2	3	50	55	75	100	40	55	48	47.5	45	53.8	62.6
1	67	2	2	1	2	3	50	95	100	100	100	100	100	100	80	93.8	100
1	71	2	2	1	2	3	0	95	100	100	90	55	56	50	50	83.8	65.3
1	67	2	2	1	2	1	50	80	100	100	90	90	92	100	80	87.5	95.5
1	69	2	2	1	2	2	25	95	50	100	80	90	88	77.5	80	76.3	88.9
1	73	2	2	1	2	3	0	95	100	100	80	45	56	37.5	50	81.3	59.6
1	68	2	2	1	2	2	50	75	100	100	80	70	80	77.5	60	78.8	81.9
1	70	2	2	1	2	3	50	40	75	100	70	45	52	35	55	60	58
1	68	2	1	1	1	3	50	85	100	100	90	75	72	67.5	70	86.3	78.6
1	68	2	2	1	2	1	75	70	0	0	80	80	76	77.5	60	52.5	58.4
1	70	2	2	1	2	2	75	95	100	100	80	70	80	77.5	65	85	81.9
1	72	2	2	1	2	2	25	50	75	100	80	55	56	47.5	60	66.3	64.6
1	71	2	2	1	2	2	50	75	100	100	40	75	80	65	60	68.8	80
1	66	2	2	1	2	3	50	90	100	66.6667	80	45	52	87.5	60	82.5	62.8
1	69	2	2	1	2	1	0	75	100	100	100	90	88	100	75	87.5	94.5
1	70	2	2	1	2	1	50	80	75	66.6667	100	85	84	100	55	77.5	83.9
1	70	2	2	1	2	1	50	70	0	0	80	80	84	77.5	60	52.5	60.4
1	70	2	2	1	2	3	25	85	100	100	100	70	76	87.5	70	88.8	83.4
1	74	2	2	1	2	3	25	50	75	33.3333	80	50	44	55	50	63.8	45.6
1	68	2	2	1	2	3	50	90	100	100	100	90	92	100	85	93.8	95.5
1	70	2	2	1	2	2	50	90	100	100	100	85	92	100	70	90	94.3
1	66	2	2	1	2	1	75	50	0	0	80	50	56	67.5	45	43.8	43.4
1	70	2	2	1	2	1	0	75	100	100	100	90	88	90	65	85	92
1	71	2	2	1	2	3	25	90	100	100	100	80	80	77.5	75	91.3	84.4
1	74	2	2	1	2	1	75	50	0	0	80	50	52	67.5	45	43.8	42.4
1	71	2	2	1	2	1	50	50	0	0	80	50	52	67.5	45	43.8	42.4
1	71	2	2	1	2	1	50	75	100	100	100	75	80	90	60	83.8	86.3
1	72	2	2	1	2	3	50	85	100	100	80	75	72	77.5	70	83.8	81.1
1	74	2	2	1	2	1	75	50	0	0	80	50	52	67.5	45	43.8	42.4
1	70	2	2	1	2	1	0	50	100	100	100	50	52	80	60	77.5	70.5
1	71	2	2	1	2	3	75	95	100	100	100	70	76	100	80	93.8	86.5
1	73	2	2	1	2	1	75	50	0	0	80	50	52	67.5	45	43.8	42.4
1	69	2	2	1	2	3	50	95	100	100	80	60	68	77.5	70	86.3	76.4
1	73	2	2	1	2	3	0	80	100	100	80	80	72	77.5	70	82.5	82.4
1	72	2	2	1	2	1	75	50	0	0	80	50	52	67.5	45	43.8	42.4
1	67	2	1	1	1	1	25	50	0	0	80	50	48	47.5	55	46.3	36.4
1	69	2	2	1	2	3	75	90	100	66.6667	80	75	68	77.5	60	82.5	71.8
1	72	2	2	1	2	3	50	80	100	100	80	70	72	80	65	81.3	80.5
1	71	2	2	1	2	1	75	50	0	0	80	50	52	67.5	45	43.8	42.4
1	72	2	2	1	2	1	50	75	100	100	90	90	88	87.5	60	81.3	91.4
1	74	2	2	1	2	3	25	85	100	100	90	70	72	90	80	88.8	83
1	72	2	2	1	2	1	50	85	100	100	100	80	80	90	65	87.5	87.5
1	70	2	2	1	2	3	50	90	75	100	80	70	64	67.5	65	77.5	75.4
1	75	2	2	1	2	3	0	85	100	100	90	70	76	77.5	80	88.8	80.9
1	73	2	2	1	2	3	50	95	100	100	100	55	60	100	60	88.8	78.8
1	70	2	2	1	2	3	50	90	100	100	100	90	92	100	75	91.3	95.5
1	71	2	2	1	2	3	50	95	100	100	90	85	92	77.5	85	92.5	88.6
1	71	2	2	1	2	3	50	90	100	100	80	55	64	77.5	70	85	74.1
1	71	2	2	1	2	3	50	90	100	100	100	90	92	100	80	92.5	95.5
1	74	2	2	1	2	3	50	90	100	100	80	65	72	77.5	60	82.5	78.6
1	72	2	2	1	2	3	50	85	100	100	100	90	92	100	80	91.3	95.5
1	75	2	2	1	2	3	75	80	100	100	80	70	72	67.5	50	77.5	77.4
1	68	2	1	1	1	3	50	95	75	100	80	65	76	77.5	70	80	79.6
1	73	2	2	1	2	3	50	90	100	100	100	90	92	100	85	93.8	95.5
1	60	2	1	1	1	1	50	85	50	33.3333	100	75	68	60	75	77.5	59.1
1	65	2	2	1	2	1	50	70	0	0	80	80	80	77.5	60	52.5	59.4
1	74	2	2	1	2	3	50	90	100	100	100	90	92	100	50	85	95.5
1	75	2	2	1	2	3	50	95	50	100	80	60	64	47.5	70	73.8	67.9
1	72	2	2	1	2	3	75	90	100	0	80	40	76	67.5	65	83.8	45.9
1	72	2	2	1	2	3	50	90	50	33.3333	80	40	68	77.5	55	68.8	54.7
1	74	2	2	1	2	1	0	75	100	100	100	90	92	50	60	83.8	83
1	66	2	2	1	2	3	50	95	100	100	100	70	76	100	80	93.8	86.5
1	65	2	2	1	2	3	50	90	100	100	100	100	100	87.5	80	92.5	96.9
1	68	2	2	1	2	2	50	50	100	100	80	55	56	77.5	45	68.8	72.1
1	75	2	2	1	2	1	50	75	100	100	80	70	84	77.5	65	80	82.9
1	68	2	2	1	2	3	50	95	100	100	100	70	72	90	80	93.8	83
1	72	2	2	1	2	3	75	100	50	33.3333	90	50	56	77.5	50	72.5	54.2
1	71	2	1	1	1	1	50	75	50	0	80	80	72	47.5	65	67.5	49.9
1	67	2	2	1	2	3	50	95	100	100	80	70	72	90	80	88.8	83
1	60	1	1	2	2	1	25	95	100	100	100	85	84	100	70	91.3	92.3
1	69	2	2	1	2	3	50	100	100	100	80	50	60	67.5	45	81.3	69.4
1	39	2	1	1	1	3	75	95	100	100	100	50	60	100	45	85	77.5
1	69	2	2	1	2	2	25	65	75	100	80	50	56	77.5	50	67.5	70.9
1	67	1	1	2	2	1	25	95	100	100	100	80	84	100	75	92.5	91
1	55	2	1	1	1	1	50	100	75	0	100	80	84	37.5	70	86.3	50.4
1	70	2	2	1	2	1	0	65	100	100	80	80	80	77.5	75	80	84.4
1	70	2	2	1	2	2	25	85	100	100	80	50	56	67.5	50	78.8	68.4
1	71	2	2	1	2	1	0	75	100	100	80	80	80	77.5	75	82.5	84.4
1	71	2	2	1	2	2	0	95	100	100	80	50	56	77.5	55	82.5	70.9
1	39	2	1	1	1	3	50	90	100	100	80	50	44	47.5	55	81.3	60.4
1	69	2	1	1	1	1	0	85	100	100	80	75	48	45	60	81.3	67
1	72	2	2	1	2	1	25	65	100	100	80	80	80	47.5	75	80	76.9
1	54	2	1	1	1	3	50	70	0	0	60	55	64	55	70	50	43.5
1	72	2	2	1	2	2	25	95	100	100	80	60	64	77.5	55	82.5	75.4
1	73	2	2	1	2	1	25	60	100	100	80	80	80	77.5	75	78.8	84.4
1	73	2	2	1	2	2	0	95	100	100	80	70	56	67.5	70	86.3	73.4
1	63	1	1	2	2	2	50	75	100	100	100	80	68	100	65	85	87
1	74	2	2	1	2	1	0	65	100	100	80	65	80	67.5	65	77.5	78.1
1	68	2	1	1	1	1	75	70	0	0	80	60	64	47.5	45	48.8	42.9
1	75	2	2	1	2	1	25	70	100	100	80	80	80	77.5	75	81.3	84.4
1	74	2	2	1	2	2	0	100	100	100	80	45	68	77.5	75	88.8	72.6
1	75	2	2	1	2	1	25	70	100	100	80	80	84	77.5	75	81.3	85.4
1	71	2	1	1	1	2	75	70	0	100	70	70	64	47.5	60	50	70.4
1	73	2	2	1	2	1	50	80	100	100	100	85	84	90	65	86.3	89.8
1	65	2	1	1	1	1	25	75	0	0	100	50	48	50	50	56.3	37
1	57	1	1	1	1	2	50	100	100	100	100	100	96	100	95	98.8	99
1	70	2	1	1	1	1	25	90	100	33.3333	60	45	56	67.5	50	75	50.5
1	74	2	2	1	2	1	50	85	100	100	100	85	88	100	70	88.8	93.3
1	59	2	1	1	1	2	50	95	100	100	100	85	72	67.5	90	96.3	73.6
1	70	2	1	1	1	1	50	70	0	33.3333	80	75	64	47.5	60	52.5	55
1	57	2	1	1	1	2	50	100	100	100	100	90	84	100	85	96.3	93.5
1	56	2	1	1	1	1	25	85	100	66.6667	90	45	64	67.5	55	82.5	60.8
1	67	2	1	1	1	3	50	90	100	100	100	60	72	90	60	87.5	80.5
1	70	2	1	1	1	2	50	80	0	0	80	75	60	47.5	45	51.3	45.6
1	68	2	2	1	2	1	50	65	100	100	100	85	84	67.5	70	83.8	84.1
1	47	1	1	1	1	1	0	60	100	33.3333	100	40	56	40	60	80	42.3
1	67	2	2	1	2	1	50	85	100	100	90	80	84	80	65	85	86
1	60	1	1	1	1	3	50	100	100	100	100	50	60	50	60	90	65
1	66	2	1	1	1	1	50	90	100	0	80	75	64	47.5	70	85	46.6
1	70	2	2	1	2	1	50	85	100	100	100	85	76	87.5	60	86.3	87.1
1	72	2	2	1	2	1	50	90	100	100	80	70	92	90	75	86.3	88
1	75	2	2	1	2	1	50	80	100	100	100	85	84	100	70	87.5	92.3
1	74	2	2	1	2	1	50	90	100	100	100	75	92	77.5	65	88.8	86.1
1	51	1	1	1	2	1	50	100	100	100	100	95	92	87.5	85	96.3	93.6
1	63	2	2	1	2	1	75	70	0	0	80	80	80	77.5	60	52.5	59.4
1	68	2	1	1	1	1	75	85	100	100	80	50	48	57.5	45	77.5	63.9
1	55	2	1	1	1	2	0	90	100	100	80	50	56	67.5	60	82.5	68.4
1	62	2	2	1	2	3	75	70	0	100	80	80	88	47.5	25	43.8	78.9
1	67	2	1	1	1	2	50	75	100	100	80	80	80	47.5	45	75	76.9
1	67	2	2	1	2	2	75	60	0	100	80	80	92	57.5	25	41.3	82.4
1	56	2	1	1	1	1	25	95	100	100	80	65	72	67.5	65	85	76.1
1	40	1	1	2	2	2	50	100	100	100	100	95	84	50	100	100	82.3
1	58	2	1	1	1	1	50	90	100	100	80	70	76	67.5	70	85	78.4
1	66	2	1	1	1	1	50	80	100	100	80	65	76	77.5	60	80	79.6
1	64	2	2	1	2	2	50	75	0	100	80	85	92	47.5	25	45	81.1
1	69	2	2	1	2	3	100	35	0	100	60	75	80	35	25	30	72.5
1	68	2	2	1	2	2	75	40	0	100	80	85	88	47.5	25	36.3	80.1
1	34	2	1	1	1	3	50	100	100	100	100	80	72	90	95	98.8	85.5
1	64	2	2	1	2	3	75	35	0	100	70	90	88	35	30	33.8	78.3
1	72	2	1	1	2	1	75	80	0	0	80	50	76	77.5	45	51.3	50.9
1	52	1	1	1	1	3	50	0	0	0	90	40	48	47.5	55	36.3	33.9
1	70	2	2	1	2	2	25	90	100	100	90	80	80	87.5	70	87.5	86.9
1	71	2	2	1	2	2	50	90	100	100	90	90	92	77.5	65	86.3	89.9
1	72	2	2	1	2	2	0	95	100	100	100	90	92	100	75	92.5	95.5
1	66	1	1	2	2	2	50	95	100	100	90	90	92	100	85	92.5	95.5
1	73	1	1	2	2	3	50	100	100	100	100	100	100	100	100	100	100
1	58	1	1	2	2	3	50	90	75	33.3333	80	55	48	77.5	35	70	53.5
1	65	2	2	1	2	3	0	95	100	100	100	85	84	100	90	96.3	92.3
1	72	1	1	2	2	1	50	95	100	100	100	85	84	100	70	91.3	92.3
1	65	2	2	1	2	2	25	100	100	100	100	90	84	100	85	96.3	93.5
1	70	2	2	1	2	2	75	45	0	100	80	85	84	22.5	25	37.5	72.9
1	65	1	1	2	2	3	50	90	100	100	90	80	80	87.5	70	87.5	86.9
1	66	1	1	2	2	1	50	95	100	100	100	90	88	100	90	96.3	94.5
1	69	2	2	1	2	2	50	100	100	100	100	95	88	100	85	96.3	95.8
1	74	2	2	1	2	2	0	90	100	100	100	85	80	100	60	87.5	91.3
1	66	2	2	1	2	2	25	95	100	100	80	90	84	100	85	90	93.5
1	66	2	2	1	2	2	50	100	100	100	100	100	88	100	90	97.5	97
1	67	2	2	1	2	2	50	95	100	100	90	90	88	100	70	88.8	94.5
1	69	2	2	1	2	2	50	90	100	66.6667	90	85	84	100	65	86.3	83.9
1	68	2	2	1	2	3	75	35	0	100	80	90	92	47.5	35	37.5	82.4
1	69	1	1	2	2	1	50	95	100	100	90	90	92	100	75	90	95.5
1	70	2	2	1	2	2	50	85	100	100	90	90	84	100	65	85	93.5
1	72	2	2	1	2	2	50	85	100	100	90	90	88	100	70	86.3	94.5
1	68	1	1	1	1	3	50	100	100	100	100	95	88	100	95	98.8	95.8
1	70	1	1	1	1	3	50	100	100	100	100	100	80	100	100	100	95
1	68	2	2	1	2	1	50	85	100	66.6667	0	45	52	30	45	57.5	48.4
1	47	1	1	1	1	3	50	85	100	100	80	75	80	50	80	86.3	76.3
1	72	2	2	1	2	1	75	85	100	100	80	55	52	67.5	45	77.5	68.6
1	66	2	2	1	2	1	75	95	100	100	80	65	60	67.5	55	82.5	73.1
1	72	2	2	1	2	1	50	85	100	100	80	50	56	67.5	55	80	68.4
1	54	1	1	1	1	1	0	0	100	100	100	50	40	50	60	65	60
1	66	2	2	1	2	1	50	100	100	100	90	80	64	100	70	90	86
1	67	2	2	1	2	1	50	95	100	100	100	75	80	100	65	90	88.8
1	72	2	2	1	2	1	50	95	100	100	100	85	84	100	75	92.5	92.3
1	70	2	2	1	2	1	50	95	100	100	100	85	92	100	70	91.3	94.3
1	69	2	2	1	2	1	50	100	100	100	100	90	80	100	75	93.8	92.5
1	74	2	1	1	2	1	50	90	100	100	90	60	84	77.5	60	85	80.4
1	62	1	1	2	2	3	50	65	100	100	100	85	80	50	85	87.5	78.8
1	65	2	2	1	2	2	75	85	75	33.3333	50	50	56	22.5	50	65	40.5
1	65	2	1	1	1	2	50	70	0	33.3333	50	60	84	77.5	50	42.5	63.7
1	34	2	1	1	1	3	50	100	100	100	100	95	84	70	85	96.3	87.3
1	54	1	1	1	1	1	50	75	75	33.3333	80	50	72	47.5	30	65	50.7
1	70	2	2	1	2	1	0	80	100	100	100	95	96	100	95	93.8	97.8
1	66	2	1	1	1	3	50	95	100	100	100	80	72	100	85	95	88
1	66	2	2	1	2	1	0	65	100	100	80	85	80	80	80	81.3	86.3
1	58	2	1	1	1	1	50	90	100	100	100	70	76	100	65	88.8	86.5
1	69	2	2	1	2	1	0	70	100	100	90	80	84	67.5	80	85	82.9
1	56	1	1	1	1	3	50	100	100	100	100	50	60	50	60	90	65
1	72	2	2	1	2	2	75	35	75	0	80	55	68	67.5	45	58.8	47.6
1	63	2	2	1	2	2	50	100	100	100	100	90	88	100	95	98.8	94.5
1	54	2	1	1	1	1	50	95	100	100	100	50	52	60	55	87.5	65.5
1	74	2	2	1	2	2	50	55	0	0	90	80	92	57.5	45	47.5	57.4
1	70	2	2	1	2	2	100	60	0	33.3333	100	80	92	57.5	45	51.3	65.7
1	71	2	2	1	2	2	50	80	100	100	100	90	72	77.5	85	91.3	84.9
1	60	1	1	1	2	1	50	65	25	100	90	70	92	47.5	65	61.3	77.4
1	68	2	2	1	2	2	50	85	75	0	80	75	72	67.5	60	75	53.6
1	58	1	1	2	2	1	25	65	0	0	50	30	40	57.5	30	36.3	31.9
1	65	2	2	1	2	3	75	100	100	100	100	90	92	100	80	95	95.5
1	71	2	2	1	2	1	75	65	0	0	80	60	60	77.5	50	48.8	49.4
1	63	1	1	1	1	1	50	100	100	100	100	50	56	87.5	60	90	73.4
1	73	2	1	1	2	1	50	75	50	0	80	60	64	57.5	45	62.5	45.4
1	69	2	1	1	2	1	50	70	0	0	80	55	56	77.5	50	50	47.1
1	72	2	2	2	2	3	75	50	100	100	90	75	88	90	45	71.3	88.3
1	70	1	1	1	1	3	0	95	100	100	90	60	60	100	60	86.3	80
1	49	1	1	1	1	2	0	100	100	100	100	100	100	50	60	90	87.5
1	64	1	1	1	1	1	100	50	100	100	70	55	52	57.5	55	68.8	66.1
1	59	1	1	2	2	1	25	70	0	0	80	50	60	67.5	25	43.8	44.4
1	64	1	1	1	1	3	50	100	100	100	100	100	100	100	100	100	100
1	63	1	1	1	1	2	0	100	100	100	100	75	80	100	100	100	88.8
1	62	1	1	1	1	1	50	55	100	100	80	55	56	47.5	45	70	64.6
1	51	1	1	1	1	2	50	80	50	66.6667	100	50	60	87.5	50	70	66
1	65	1	1	1	1	2	0	100	100	100	100	100	100	50	100	100	87.5
1	71	1	1	1	1	1	50	75	100	100	50	50	40	45	50	68.8	58.8
1	54	2	1	1	1	2	50	100	100	100	100	75	80	100	80	95	88.8
1	61	1	1	2	2	3	50	100	100	100	100	100	100	100	100	100	100
1	60	1	1	1	1	1	50	100	100	100	70	45	60	45	50	80	62.5
1	52	1	1	1	1	1	50	95	100	100	70	35	52	57.5	50	78.8	61.1
1	54	1	1	1	1	2	75	80	100	100	100	80	96	100	60	85	94
1	66	2	2	1	2	1	50	70	50	66.6667	80	60	64	77.5	50	62.5	67
1	62	1	1	1	1	2	0	100	100	100	80	95	100	47.5	80	90	85.6
1	62	1	1	1	1	1	50	100	100	100	60	50	52	45	55	78.8	61.8
1	69	2	2	1	2	1	50	70	0	0	80	60	56	67.5	45	48.8	45.9
1	68	1	1	1	1	2	25	90	100	100	80	75	100	47.5	85	88.8	80.6
1	70	1	1	2	2	3	25	95	100	100	100	80	84	37.5	80	93.8	75.4
1	52	2	1	1	1	3	50	100	100	100	100	70	76	100	85	96.3	86.5
1	65	2	2	1	2	1	50	80	25	100	90	75	84	100	50	61.3	89.8
1	73	2	2	1	2	1	75	60	0	0	80	60	52	67.5	45	46.3	44.9
1	70	2	2	1	2	1	50	60	0	0	80	60	56	77.5	45	46.3	48.4
1	63	1	1	1	1	1	75	30	0	0	60	60	60	22.5	30	30	35.6
1	67	1	1	1	2	2	50	85	75	100	100	90	80	87.5	80	85	89.4
1	25	2	1	1	1	3	50	100	100	100	100	65	52	80	60	90	74.3
1	63	1	1	1	1	3	50	50	100	100	60	50	52	45	45	63.8	61.8
1	69	1	1	1	1	1	50	55	100	100	70	50	48	42.5	50	68.8	60.1
1	70	1	1	1	1	1	0	0	0	33.3333	80	50	44	47.5	60	35	43.7
1	71	1	1	1	1	2	25	0	25	33.3333	80	50	44	47.5	55	40	43.7
1	70	1	1	1	1	2	75	90	100	100	50	55	48	45	50	72.5	62
1	68	1	1	1	1	1	50	100	75	100	90	55	60	77.5	40	76.3	73.1
1	74	1	1	1	2	2	75	85	50	100	80	85	84	77.5	75	72.5	86.6
1	69	1	1	1	1	2	50	100	100	100	80	55	60	45	50	82.5	65
1	63	1	1	1	1	1	50	100	100	100	100	50	56	87.5	50	87.5	73.4
1	71	1	1	1	1	3	50	100	100	100	70	50	52	57.5	55	81.3	64.9
1	66	1	1	1	1	1	50	50	100	100	80	50	56	45	45	68.8	62.8
1	66	1	1	1	1	3	50	60	100	100	100	50	52	80	60	80	70.5
1	70	2	2	2	2	3	50	100	100	100	100	80	68	60	70	92.5	77
1	60	2	1	1	2	1	25	90	0	0	60	35	60	57.5	25	43.8	38.1
1	63	1	1	1	1	3	50	35	100	100	100	50	40	50	90	81.3	60
1	60	1	1	1	1	3	50	100	0	0	100	50	60	100	60	65	52.5
1	74	2	1	1	2	1	50	90	100	100	100	65	68	77.5	50	85	77.6
1	68	2	1	1	2	1	50	80	100	100	80	55	52	67.5	55	78.8	68.6
1	70	2	1	1	2	1	50	75	0	0	80	55	56	67.5	45	50	44.6
1	66	1	1	2	2	2	50	95	100	100	90	90	84	100	65	87.5	93.5
1	75	2	1	1	2	1	50	75	0	100	80	55	48	67.5	45	50	67.6
1	60	1	1	1	1	1	0	95	100	100	100	90	92	100	80	93.8	95.5
1	70	2	1	1	2	1	50	65	0	66.6667	80	65	44	67.5	50	48.8	60.8
1	60	1	1	2	2	2	50	95	100	100	100	90	88	100	55	87.5	94.5
1	55	2	1	1	1	3	50	90	100	100	100	85	88	100	60	87.5	93.3
1	58	2	1	1	1	2	50	90	100	100	100	85	88	100	65	88.8	93.3
1	69	1	1	2	2	2	50	95	100	100	100	85	92	100	65	90	94.3
1	49	2	1	1	1	2	50	95	100	100	100	85	88	87.5	70	91.3	90.1
1	71	1	1	2	2	2	75	80	0	0	70	45	48	55	40	47.5	37
1	69	1	1	1	2	1	50	65	0	100	100	90	92	77.5	70	58.8	89.9
1	60	2	1	1	1	3	50	90	100	100	100	80	80	100	85	93.8	90
1	73	1	1	2	2	2	50	90	0	0	80	65	76	77.5	90	65	54.6
1	66	2	1	1	1	3	50	90	100	100	100	85	92	100	85	93.8	94.3
1	70	2	1	1	1	3	50	95	100	100	100	90	92	100	85	95	95.5
1	49	2	1	1	1	2	50	100	100	100	100	90	92	100	90	97.5	95.5
1	70	1	1	2	2	1	50	95	100	100	100	75	84	90	30	81.3	87.3
1	60	1	1	2	2	1	50	80	100	100	100	60	80	67.5	50	82.5	76.9
1	49	1	1	1	1	2	50	80	0	0	80	60	56	57.5	50	52.5	43.4
1	46	1	1	1	1	2	50	85	25	33.3333	80	65	68	57.5	50	60	56
1	75	1	1	2	2	1	50	85	100	100	100	75	68	100	40	81.3	85.8
1	65	1	1	1	1	2	50	75	0	0	80	40	52	67.5	40	48.8	39.9
1	60	1	1	1	1	2	50	70	0	0	80	60	56	57.5	40	47.5	43.4
1	67	2	1	1	1	1	50	90	100	100	90	65	64	100	55	83.8	82.3
1	68	1	1	2	2	3	50	100	0	0	80	55	48	77.5	20	50	45.1
1	46	1	1	2	2	3	50	100	0	0	80	40	40	67.5	20	50	36.9
1	70	1	1	1	1	1	50	80	75	100	80	50	64	87.5	45	70	75.4
1	50	1	1	1	1	1	75	80	25	100	80	50	60	57.5	45	57.5	66.9
1	60	1	1	2	2	3	50	100	100	100	100	85	92	100	90	97.5	94.3
1	66	1	1	2	2	3	50	100	100	100	100	85	92	100	85	96.3	94.3
1	68	1	1	2	2	3	50	100	100	100	90	85	92	100	85	93.8	94.3
1	69	1	1	2	2	3	50	100	100	100	80	85	92	87.5	80	90	91.1
1	71	1	1	2	2	3	25	100	100	100	80	85	88	77.5	85	91.3	87.6
1	72	1	1	2	2	3	25	100	100	100	80	90	92	77.5	80	90	89.9
1	73	1	1	2	2	3	25	95	100	100	80	80	92	77.5	80	88.8	87.4
1	67	1	1	2	2	1	75	65	0	100	100	50	88	80	25	47.5	79.5
1	75	1	1	2	2	3	25	95	100	100	80	80	80	77.5	75	87.5	84.4
1	71	1	1	2	2	1	75	60	0	100	90	60	84	47.5	25	43.8	72.9
1	66	1	1	1	1	1	100	60	0	100	80	70	76	47.5	15	38.8	73.4
1	69	1	1	1	1	2	100	55	0	100	90	60	92	47.5	5	37.5	74.9
1	67	1	1	2	2	1	75	65	0	100	100	70	84	60	35	50	78.5
1	65	1	1	2	2	1	50	70	0	100	100	50	64	80	25	48.8	73.5
1	69	1	1	2	2	1	50	65	0	100	100	70	80	77.5	40	51.3	81.9
1	66	1	1	2	2	1	75	65	0	100	100	70	60	67.5	40	51.3	74.4
1	53	2	2	2	2	3	25	20	75	100	100	85	80	67.5	80	68.8	83.1
1	59	1	1	2	2	1	25	100	100	100	100	70	88	90	60	90	87
1	65	2	2	1	2	1	0	95	100	100	80	65	64	67.5	80	88.8	74.1
1	66	2	2	1	2	2	25	95	100	100	80	70	60	67.5	70	86.3	74.4
1	67	2	2	1	2	2	0	100	100	100	100	100	100	50	100	100	87.5
1	70	2	2	1	2	2	0	95	100	100	80	60	60	67.5	60	83.8	71.9
1	71	2	2	1	2	2	25	95	100	100	80	60	56	67.5	55	82.5	70.9
1	72	2	2	1	2	2	25	95	100	100	80	60	68	67.5	50	81.3	73.9
1	71	2	2	1	2	2	50	85	0	0	80	70	72	77.5	45	52.5	54.9
1	70	1	1	2	2	1	100	70	100	100	60	55	88	90	60	72.5	83.3
1	72	2	2	1	2	2	50	90	0	0	80	70	72	77.5	45	53.8	54.9
1	75	1	1	2	2	1	100	95	100	100	100	80	80	100	80	93.8	90
1	69	1	1	2	2	1	50	95	100	100	100	85	96	100	95	97.5	95.3
1	75	2	1	1	2	1	75	55	75	100	80	85	84	80	60	67.5	87.3
1	73	1	1	2	2	3	50	80	0	0	100	65	72	100	80	65	59.3
1	65	2	2	1	2	2	50	80	0	0	80	80	84	77.5	65	56.3	60.4
1	66	2	2	1	2	2	75	75	0	0	80	80	84	77.5	55	52.5	60.4
1	70	2	2	1	2	3	50	75	0	0	80	85	84	77.5	60	53.8	61.6
1	63	1	1	1	1	3	50	80	75	100	100	65	44	57.5	65	80	66.6
1	72	1	1	2	2	1	50	90	100	100	100	85	84	100	70	90	92.3
1	53	1	1	1	1	1	50	85	100	100	100	60	40	47.5	50	83.8	61.9
1	52	1	1	2	2	1	75	95	100	100	100	80	68	100	60	88.8	87
1	68	2	2	1	2	2	50	70	0	0	80	80	80	77.5	55	51.3	59.4
1	69	2	2	1	2	2	50	70	0	0	80	85	84	77.5	55	51.3	61.6
1	65	2	2	1	2	2	25	85	0	0	80	80	80	77.5	60	56.3	59.4
1	75	1	1	2	2	2	75	75	0	0	70	35	28	45	25	42.5	27
1	75	1	1	2	2	3	75	80	100	100	100	80	84	100	45	81.3	91
1	52	1	1	1	1	1	75	80	25	100	100	40	36	47.5	30	58.8	55.9
1	69	1	1	1	1	1	75	85	75	66.6667	100	45	68	57.5	25	71.3	59.3
1	66	2	1	1	2	1	50	100	100	33.3333	100	85	84	87.5	85	96.3	72.5
1	63	2	1	1	2	1	50	100	100	33.3333	100	80	80	90	75	93.8	70.8
1	60	2	1	1	1	2	50	95	75	0	80	75	76	77.5	75	81.3	57.1
1	72	1	1	2	2	2	25	95	100	100	80	80	80	77.5	70	86.3	84.4
1	75	1	1	2	2	2	50	95	100	100	80	80	80	77.5	70	86.3	84.4
1	52	1	1	2	2	2	50	95	75	0	80	70	56	77.5	60	77.5	50.9
1	65	1	1	2	2	2	50	100	100	100	100	85	80	100	75	93.8	91.3
1	58	1	1	2	2	2	50	90	0	0	80	50	52	77.5	30	50	44.9
1	66	1	1	2	2	2	50	100	100	100	100	80	80	100	75	93.8	90
1	73	1	1	2	2	2	50	95	100	100	100	85	92	100	60	88.8	94.3
1	60	1	1	2	2	2	50	95	100	100	100	90	92	100	60	88.8	95.5
1	71	1	1	2	2	1	100	90	100	100	100	85	92	100	60	87.5	94.3
1	63	1	1	2	2	1	50	90	0	33.3333	80	55	52	77.5	25	48.8	54.5
1	67	1	1	2	2	1	50	100	100	100	100	100	92	100	100	100	98
1	56	1	1	2	2	1	50	95	100	100	100	90	92	100	60	88.8	95.5
1	68	1	1	2	2	1	75	85	0	0	80	60	56	77.5	25	47.5	48.4
1	69	1	1	2	2	2	50	85	100	66.6667	100	75	68	77.5	35	80	71.8
1	66	1	1	2	2	2	75	75	100	66.6667	80	70	68	77.5	30	71.3	70.5
1	67	1	1	2	2	1	50	85	0	0	80	55	56	77.5	35	50	47.1
1	66	1	1	2	2	3	50	90	100	100	100	90	84	100	75	91.3	93.5
1	73	1	1	2	2	1	50	90	0	0	80	55	56	77.5	30	50	47.1
1	69	1	1	2	2	1	50	85	0	0	80	55	60	77.5	40	51.3	48.1
1	63	1	1	2	2	1	50	85	0	0	80	55	60	77.5	45	52.5	48.1
1	74	1	1	2	2	1	50	90	0	0	80	55	60	77.5	40	52.5	48.1
1	49	2	1	1	1	1	25	70	50	100	90	50	48	67.5	45	63.8	66.4
1	69	2	1	1	1	1	75	80	100	100	80	55	44	77.5	15	68.8	69.1
1	61	1	1	2	2	2	50	100	100	100	100	95	96	100	85	96.3	97.8
1	56	1	1	2	2	2	25	100	100	100	100	95	96	100	100	100	97.8
1	57	1	1	2	2	3	75	95	25	66.6667	90	75	60	90	45	63.8	72.9
1	25	2	1	1	1	1	50	95	100	100	100	95	76	100	75	92.5	92.8
1	57	1	1	2	2	2	0	95	100	100	100	55	64	87.5	80	93.8	76.6
1	49	2	1	1	1	1	50	95	100	66.6667	80	90	76	100	75	87.5	83.2
1	66	2	1	1	1	2	75	65	0	0	80	70	60	57.5	65	52.5	46.9
1	70	2	2	1	2	2	50	80	100	100	80	80	84	100	80	85	91
1	71	2	2	1	2	2	25	85	100	100	100	90	92	100	85	92.5	95.5
1	72	2	2	1	2	2	0	85	100	100	80	90	92	100	85	87.5	95.5
1	73	2	2	1	2	2	0	85	100	100	90	90	88	100	85	90	94.5
1	74	2	2	1	2	2	25	85	100	100	100	90	92	87.5	85	92.5	92.4
1	75	2	2	1	2	2	50	85	100	100	80	70	72	87.5	70	83.8	82.4
1	65	2	2	1	2	2	50	100	100	66.6667	100	80	92	100	100	100	84.7
1	49	2	1	1	2	1	50	85	50	33.3333	100	75	92	77.5	50	71.3	69.5
1	47	2	1	1	1	2	50	100	100	100	100	90	80	100	95	98.8	92.5
1	71	2	2	1	2	1	0	80	100	100	100	90	96	100	80	90	96.5
1	69	1	1	2	2	2	50	100	100	100	100	80	80	100	75	93.8	90
1	68	2	2	1	2	2	50	90	100	100	80	50	52	67.5	50	80	67.4
1	58	1	1	2	2	2	50	100	100	100	100	80	84	100	80	95	91
1	71	2	2	1	2	2	50	90	100	100	80	50	52	55	60	82.5	64.3
1	53	1	1	2	2	1	25	75	50	33.3333	80	65	44	47.5	70	68.8	47.5
1	73	2	2	1	2	2	50	90	100	100	80	50	56	57.5	50	80	65.9
1	71	1	1	2	2	2	50	95	100	100	100	80	80	100	70	91.3	90
1	29	2	1	1	1	2	50	100	100	100	100	85	76	50	95	98.8	77.8
1	73	1	1	2	2	2	50	95	100	100	80	80	80	77.5	70	86.3	84.4
1	75	1	1	2	2	2	50	95	100	100	80	80	80	77.5	70	86.3	84.4
1	74	1	1	2	2	2	50	95	100	100	80	80	80	77.5	70	86.3	84.4
1	64	2	1	1	1	2	25	95	0	100	80	75	76	77.5	65	60	82.1
1	70	1	1	2	2	2	50	100	100	100	90	80	88	100	90	95	92
1	72	1	1	2	2	2	50	90	50	66.6667	80	55	72	87.5	75	73.8	70.3
1	69	2	1	1	1	3	25	85	100	100	100	75	100	100	80	91.3	93.8
1	66	1	1	2	2	3	75	90	100	100	90	80	88	90	65	86.3	89.5
1	73	1	1	1	2	1	50	65	0	100	80	80	92	77.5	65	52.5	87.4
1	60	1	1	2	2	3	75	95	100	100	100	90	92	100	70	91.3	95.5
1	59	1	1	2	2	3	75	65	0	33.3333	30	85	80	47.5	80	43.8	61.5
1	66	1	1	2	2	1	50	75	0	0	80	55	60	65	25	45	45
1	74	1	1	1	2	1	75	45	0	0	80	60	80	55	35	40	48.8
1	63	1	1	2	2	2	50	90	75	66.6667	80	85	80	77.5	45	72.5	77.3
1	66	1	1	1	2	1	50	65	100	100	100	85	92	100	75	85	94.3
1	63	1	1	2	2	3	50	100	100	100	100	90	88	100	65	91.3	94.5
1	74	1	1	2	2	3	75	70	75	66.6667	90	50	84	87.5	70	76.3	72
1	66	1	1	2	2	1	50	80	0	0	70	40	44	32.5	15	41.3	29.1
1	73	1	1	2	2	1	75	60	0	0	60	35	52	45	10	32.5	33
1	73	1	1	2	2	1	75	65	0	0	70	35	48	67.5	25	40	37.6
1	71	1	1	2	2	1	50	45	0	0	50	35	64	55	10	26.3	38.5
1	70	1	1	1	2	1	50	55	0	0	60	75	80	45	35	37.5	50
1	71	1	1	1	2	1	50	60	100	100	100	65	84	77.5	70	82.5	81.6
1	68	1	1	2	2	2	50	75	0	33.3333	80	60	44	67.5	25	45	51.2
1	68	1	1	2	2	3	50	100	100	100	100	90	88	100	65	91.3	94.5
1	66	1	1	2	2	3	50	85	0	0	80	55	56	77.5	45	52.5	47.1
1	68	1	1	2	2	3	75	85	0	0	80	55	56	77.5	30	48.8	47.1
1	68	1	1	1	1	1	50	75	50	100	80	70	72	67.5	65	67.5	77.4
1	69	2	1	1	1	2	50	85	100	100	80	80	92	87.5	75	85	89.9
1	67	2	1	1	1	3	50	95	100	100	100	90	92	100	75	92.5	95.5
1	65	2	1	1	1	3	50	90	100	100	100	90	92	100	75	91.3	95.5
1	67	2	1	1	1	2	50	85	100	100	80	85	88	87.5	65	82.5	90.1
1	69	2	1	1	1	2	50	100	100	100	100	85	92	100	60	90	94.3
1	68	2	1	1	1	3	50	95	100	100	100	75	88	90	65	90	88.3
1	60	1	1	1	1	1	50	80	0	100	80	60	84	57.5	40	50	75.4
1	46	1	1	1	1	1	50	95	0	100	80	80	88	67.5	35	52.5	83.9
1	66	1	1	1	1	1	75	80	0	100	80	65	84	67.5	30	47.5	79.1
1	59	1	1	1	1	1	50	90	0	100	80	55	92	77.5	35	51.3	81.1
1	67	1	1	1	1	1	75	85	0	100	80	60	84	67.5	35	50	77.9
1	70	1	1	1	1	2	75	85	0	100	80	60	88	67.5	35	50	78.9
1	68	1	1	1	1	2	75	85	0	100	80	55	88	67.5	30	48.8	77.6
1	64	1	1	1	1	1	50	85	0	100	80	60	88	67.5	30	48.8	78.9
1	60	1	1	1	1	3	50	95	100	100	90	65	88	90	55	85	85.8
1	66	1	1	1	1	3	75	95	100	100	90	65	88	90	50	83.8	85.8
1	61	1	1	1	1	2	50	95	100	100	80	65	84	90	50	81.3	84.8
1	71	1	1	2	2	1	50	70	0	0	100	55	52	57.5	50	55	41.1
1	51	1	1	2	2	1	50	95	100	100	100	80	76	100	60	88.8	89
1	58	2	1	1	1	2	50	90	100	100	80	80	80	100	65	83.8	90
1	46	1	1	2	2	1	50	95	100	100	100	85	76	100	80	93.8	90.3
1	41	1	1	2	2	1	50	95	100	100	100	80	80	100	55	87.5	90
1	67	2	2	2	2	3	50	45	100	100	70	50	52	25	45	65	56.8
1	68	1	1	1	2	1	50	75	100	100	80	90	92	100	65	80	95.5
1	70	2	1	1	2	1	75	75	100	100	100	45	84	67.5	25	75	74.1
1	64	1	1	1	2	1	50	75	100	100	100	75	88	87.5	65	85	87.6
1	56	1	1	2	2	3	50	100	100	66.6667	80	95	92	77.5	85	91.3	82.8
1	56	1	1	1	2	1	50	85	100	100	100	80	84	100	70	88.8	91
1	66	2	2	1	2	2	0	80	100	100	100	100	100	80	100	95	95
1	52	1	1	2	2	3	50	95	100	100	80	60	76	100	50	81.3	84
1	63	1	1	2	2	3	50	95	100	100	100	90	92	100	70	91.3	95.5
1	49	2	1	1	1	3	50	100	100	100	100	100	92	100	95	98.8	98
1	55	1	1	2	2	3	50	100	100	100	100	90	92	100	75	93.8	95.5
1	65	1	1	1	1	3	50	90	100	100	100	100	100	100	95	96.3	100
1	54	1	1	1	1	3	50	15	75	100	100	55	44	50	60	62.5	62.3
1	68	2	1	1	1	2	50	90	100	100	80	85	84	100	60	82.5	92.3
1	65	2	2	1	2	1	50	85	100	100	100	85	72	100	70	88.8	89.3
1	68	2	1	1	1	2	50	90	100	100	80	75	88	100	65	83.8	90.8
1	68	2	1	1	1	1	25	5	100	100	100	90	96	60	60	66.3	86.5
1	41	2	1	1	1	3	50	100	100	100	80	80	64	60	85	91.3	76
1	65	1	1	1	1	1	0	50	100	100	20	50	48	35	55	56.3	58.3
1	70	2	1	1	1	2	50	85	0	0	80	60	68	77.5	55	55	51.4
1	70	1	1	1	2	3	50	80	100	100	90	80	84	100	75	86.3	91
1	65	2	2	1	2	3	0	100	100	100	100	50	60	50	55	88.8	65
1	64	2	1	1	1	1	0	15	100	100	100	55	84	47.5	60	68.8	71.6
1	66	2	2	1	2	3	0	100	100	100	100	50	60	50	60	90	65
1	66	2	2	1	2	3	0	100	100	100	100	50	60	50	60	90	65
1	67	2	2	1	2	3	0	100	100	100	100	50	60	50	60	90	65
1	66	2	2	1	2	3	25	85	75	33.3333	80	50	52	55	45	71.3	47.6
1	57	2	1	1	2	1	25	95	100	100	80	70	68	90	70	86.3	82
1	68	2	2	1	2	3	0	100	100	100	100	50	60	50	60	90	65
1	67	2	1	1	1	2	50	90	100	100	80	65	92	67.5	60	82.5	81.1
1	67	2	2	1	2	3	25	85	75	33.3333	70	50	56	57.5	50	70	49.2
1	68	2	2	1	2	3	25	100	100	100	100	50	60	80	60	90	72.5
1	68	2	1	1	2	1	50	75	0	100	80	50	52	67.5	45	50	67.4
1	68	2	2	1	2	3	25	90	75	66.6667	80	45	60	55	55	75	56.7
1	70	2	2	1	2	3	0	100	100	100	100	50	60	50	60	90	65
1	49	2	1	1	1	1	0	100	100	100	100	100	84	80	65	91.3	91
1	63	2	2	2	2	1	25	100	100	100	100	50	60	100	55	88.8	77.5
1	70	2	1	1	2	1	50	70	50	66.6667	80	60	60	67.5	50	62.5	63.5
1	69	2	2	1	2	3	50	90	50	100	80	50	52	77.5	45	66.3	69.9
1	70	2	2	1	2	3	50	100	100	100	100	50	52	80	60	90	70.5
1	71	2	2	1	2	3	50	100	100	100	100	50	52	100	60	90	75.5
1	70	2	2	1	2	3	50	85	75	100	80	50	56	67.5	45	71.3	68.4
1	65	1	1	1	2	1	50	65	100	100	100	70	76	100	70	83.8	86.5
1	72	2	2	1	2	3	75	100	100	100	100	50	52	90	60	90	73
1	71	2	2	1	2	3	50	90	100	33.3333	80	45	56	67.5	45	78.8	50.5
1	66	2	2	1	2	1	50	90	100	100	100	80	80	100	70	90	90
1	69	2	2	2	2	1	50	100	100	100	100	50	60	100	50	87.5	77.5
1	67	2	2	1	2	1	50	85	100	100	90	80	80	100	75	87.5	90
1	68	2	2	1	2	1	75	75	100	100	80	80	80	90	65	80	87.5
1	66	2	1	1	2	1	50	85	75	33.3333	80	55	64	77.5	70	77.5	57.5
1	69	2	2	1	2	1	75	75	100	100	80	80	80	77.5	65	80	84.4
1	74	1	1	2	2	1	75	30	0	0	70	35	56	67.5	5	26.3	39.6
1	68	2	2	2	2	1	50	95	100	100	100	50	52	80	45	85	70.5
1	67	1	1	2	2	2	50	90	75	66.6667	80	75	76	77.5	30	68.8	73.8
1	67	2	1	1	2	1	50	90	100	33.3333	80	50	56	77.5	55	81.3	54.2
1	70	2	2	1	2	1	75	75	75	100	80	70	80	77.5	50	70	81.9
1	67	1	1	2	2	3	50	100	100	100	100	95	88	100	75	93.8	95.8
1	55	1	1	2	2	1	75	60	0	0	80	45	56	67.5	10	37.5	42.1
1	67	2	1	1	2	1	50	90	100	100	90	70	68	90	45	81.3	82
1	72	2	2	1	2	1	50	75	100	100	100	80	80	90	60	83.8	87.5
1	56	1	1	2	2	1	50	65	100	100	80	50	52	57.5	45	72.5	64.9
1	68	2	2	1	2	1	50	95	100	100	90	80	84	100	75	90	91
1	52	1	1	2	2	1	75	80	0	0	80	45	52	67.5	25	46.3	41.1
1	75	2	2	2	2	3	25	100	25	33.3333	80	50	60	55	55	65	49.6
1	74	1	1	2	2	2	50	75	0	100	100	75	72	47.5	30	51.3	73.6
1	67	2	1	1	1	1	25	85	0	100	80	75	72	67.5	60	56.3	78.6
1	70	1	1	2	2	2	50	75	0	100	100	90	72	70	40	53.8	83
1	68	1	1	2	2	2	100	75	0	100	80	70	68	57.5	50	51.3	73.9
1	58	1	1	1	1	2	50	50	75	66.6667	60	50	52	35	50	58.8	50.9
1	65	1	1	1	1	2	25	100	100	100	90	60	92	90	65	88.8	85.5
1	70	2	2	1	2	1	75	100	100	100	100	70	100	100	95	98.8	92.5
1	62	1	1	1	1	2	50	50	75	100	60	50	48	25	45	57.5	55.8
1	57	1	1	1	1	2	50	50	0	33.3333	90	50	52	47.5	40	45	45.7
1	75	2	2	2	2	3	0	95	100	100	100	50	56	90	65	90	74
1	65	1	1	1	1	2	0	0	0	0	80	50	40	50	65	36.3	35
1	69	2	2	1	2	2	50	90	100	66.6667	100	50	52	100	55	86.3	67.2
1	68	1	1	1	1	2	0	0	0	0	90	60	40	50	50	35	37.5
1	70	1	1	1	1	3	50	100	100	100	100	50	60	100	50	87.5	77.5
1	63	1	1	1	1	2	50	50	100	100	80	40	64	65	50	70	67.3
1	65	2	2	1	2	2	0	90	50	100	100	80	92	57.5	65	76.3	82.4
1	34	2	2	2	2	1	25	100	100	100	90	50	40	80	40	82.5	67.5
1	50	2	2	2	2	1	50	50	100	100	50	45	44	55	30	57.5	61
1	65	1	1	1	1	1	0	95	100	100	90	85	56	100	90	93.8	85.3
1	65	1	1	1	1	1	0	100	100	100	100	100	88	100	100	100	97
1	57	2	2	2	2	1	25	95	100	100	100	80	84	90	50	86.3	88.5
1	58	2	2	2	2	1	50	50	0	0	50	50	52	55	50	37.5	39.3
1	60	2	2	2	2	1	75	50	100	100	50	50	48	55	45	61.3	63.3
1	66	1	1	2	2	2	50	80	100	100	100	80	76	60	40	80	79
1	60	2	1	1	1	2	50	90	100	100	90	75	80	87.5	70	87.5	85.6
1	58	2	2	2	2	2	0	50	100	100	100	65	60	90	70	80	78.8
1	64	2	2	2	2	1	0	30	75	0	90	50	48	37.5	55	62.5	33.9
1	74	1	1	2	2	1	50	60	0	0	60	40	52	55	20	35	36.8
1	54	1	1	2	2	1	25	80	0	0	100	45	56	77.5	30	52.5	44.6
1	54	1	1	2	2	2	50	75	100	100	100	80	76	70	30	76.3	81.5
1	60	2	1	1	2	1	50	95	100	100	90	75	92	87.5	60	86.3	88.6
1	59	2	1	1	2	1	25	90	100	100	80	80	84	87.5	65	83.8	87.9
1	61	2	1	1	2	1	50	90	75	33.3333	80	75	80	77.5	65	77.5	66.5
1	57	2	1	1	2	1	50	90	100	100	90	85	84	100	65	86.3	92.3
1	57	1	1	2	2	1	25	80	0	0	100	50	64	65	30	52.5	44.8
1	53	1	1	2	2	3	50	90	100	100	90	75	80	35	70	87.5	72.5
1	61	1	1	2	2	1	50	80	0	0	100	55	60	77.5	30	52.5	48.1
1	75	1	1	2	2	3	50	85	75	100	80	70	76	47.5	65	76.3	73.4
1	66	2	2	2	2	2	50	45	0	66.6667	50	75	76	70	60	38.8	71.9
1	58	2	2	2	2	3	50	90	100	100	100	85	68	100	80	92.5	88.3
1	74	1	1	2	2	2	75	75	0	0	80	55	48	77.5	25	45	45.1
1	74	1	1	2	2	3	75	90	100	100	100	75	76	100	50	85	87.8
1	65	2	2	2	2	3	50	35	100	100	100	80	68	75	65	75	80.8
1	74	1	1	2	2	3	75	75	0	100	80	65	68	77.5	25	45	77.6
1	71	2	2	2	2	3	50	50	100	100	100	80	80	100	65	78.8	90
1	71	1	1	2	2	3	75	75	100	100	100	75	80	90	40	78.8	86.3
1	71	2	2	2	2	3	50	70	0	0	100	50	60	100	100	67.5	52.5
1	71	2	2	2	2	3	50	100	0	100	100	50	60	100	100	75	77.5
1	71	2	2	2	2	3	50	100	100	100	100	50	60	100	100	100	77.5
1	71	2	2	2	2	3	50	100	100	100	100	50	60	100	60	90	77.5
1	71	2	2	2	2	3	50	100	100	100	100	50	60	100	60	90	77.5
1	67	1	1	2	2	3	75	80	100	100	100	75	64	100	45	81.3	84.8
1	72	2	2	2	2	3	50	100	100	100	100	50	60	100	100	100	77.5
1	71	1	1	2	2	3	75	90	100	100	90	60	72	100	45	81.3	83
1	72	2	2	2	2	3	50	100	100	100	100	50	60	50	100	100	65
1	72	2	2	2	2	3	50	100	100	100	100	50	60	100	100	100	77.5
1	73	1	1	1	2	2	50	25	0	0	80	70	88	77.5	45	37.5	58.9
1	60	1	1	1	2	2	50	60	0	0	80	80	76	77.5	60	50	58.4
1	54	1	1	2	2	3	50	80	100	100	80	75	60	100	55	78.8	83.8
1	72	2	2	2	2	3	50	100	100	100	100	50	60	100	100	100	77.5
1	71	2	1	1	2	1	75	70	0	0	80	65	80	67.5	50	50	53.1
1	65	1	1	1	2	2	50	55	0	0	80	85	92	77.5	50	46.3	63.6
1	73	2	2	2	2	3	50	95	100	100	100	50	60	100	100	98.8	77.5
1	75	1	1	2	2	1	50	85	100	100	80	85	84	87.5	55	80	89.1
1	71	1	1	1	2	2	50	50	0	0	80	60	80	87.5	50	45	56.9
1	67	2	1	1	2	1	50	90	75	100	100	80	84	100	70	83.8	91
1	74	1	1	1	2	2	50	40	0	0	80	70	88	77.5	50	42.5	58.9
1	58	1	1	2	2	3	50	95	100	100	100	60	76	100	50	86.3	84
1	74	2	2	2	2	2	25	20	75	33.3333	70	50	44	57.5	65	57.5	46.2
1	57	2	1	1	2	1	50	90	100	100	100	70	76	90	60	87.5	84
1	65	2	1	1	2	1	50	75	50	66.6667	80	50	56	77.5	50	63.8	62.5
1	54	2	1	1	1	2	50	95	25	33.3333	80	80	72	87.5	80	70	68.2
1	67	2	1	1	1	2	75	70	0	0	80	70	60	57.5	55	51.3	46.9
1	66	2	1	1	1	2	75	85	25	0	80	75	68	77.5	60	62.5	55.1
1	75	2	2	2	2	2	0	50	75	33.3333	90	30	52	37.5	50	66.3	38.2
1	75	2	2	2	2	2	25	55	50	66.6667	40	35	48	57.5	60	51.3	51.8
1	75	2	2	2	2	2	75	55	75	66.6667	40	50	56	35	60	57.5	51.9
1	75	2	2	2	2	2	75	55	100	100	60	60	44	35	60	68.8	59.8
1	75	2	2	2	2	1	25	75	50	66.6667	70	50	64	47.5	60	63.8	57
1	74	2	2	2	2	3	50	50	100	66.6667	30	40	56	45	60	60	51.9
1	74	2	2	2	2	1	50	55	75	66.6667	30	55	44	32.5	50	52.5	49.5
1	73	2	2	2	2	1	25	60	50	66.6667	30	45	48	45	60	50	51.2
1	73	2	2	2	2	1	50	75	25	0	60	35	48	47.5	45	51.3	32.6
1	73	2	2	2	2	1	0	70	75	100	100	40	52	57.5	60	76.3	62.4
1	73	2	2	2	2	2	25	70	75	66.6667	50	45	52	35	55	62.5	49.7
1	73	2	2	2	2	2	50	75	50	100	60	40	48	57.5	45	57.5	61.4
1	73	2	2	2	2	3	75	75	100	100	60	65	48	25	50	71.3	59.5
1	73	2	2	2	2	2	50	40	75	66.6667	70	20	60	45	60	61.3	47.9
1	73	2	2	2	2	2	75	50	75	66.6667	40	35	60	35	65	57.5	49.2
1	73	2	2	2	2	1	100	45	25	33.3333	40	45	60	45	60	42.5	45.8
1	73	2	2	2	2	1	50	45	75	66.6667	40	55	52	47.5	60	55	55.3
1	72	2	2	2	2	2	100	40	25	33.3333	50	50	32	40	50	41.3	38.8
1	72	2	2	2	2	2	100	75	75	66.6667	20	55	56	10	45	53.8	46.9
1	72	2	2	2	2	2	25	75	50	100	80	60	48	47.5	55	65	63.9
1	72	2	2	2	2	1	25	40	75	33.3333	70	55	60	45	55	60	48.3
1	71	2	2	2	2	1	75	70	50	66.6667	70	50	60	55	45	58.8	57.9
1	71	2	2	2	2	2	50	65	100	66.6667	30	35	48	37.5	60	63.8	46.8
1	71	2	2	2	2	2	50	65	75	100	20	25	56	45	60	55	56.5
1	71	2	2	2	2	1	50	55	75	66.6667	30	25	52	32.5	50	52.5	44
1	71	1	1	2	2	2	50	95	100	100	80	65	68	77.5	60	83.8	77.6
1	73	1	2	1	1	2	25	60	75	100	70	50	48	35	60	66.3	58.3
1	40	1	1	2	2	2	50	100	100	100	100	85	84	100	75	93.8	92.3
1	48	2	1	1	1	2	50	100	100	100	100	80	76	100	85	96.3	89
1	55	2	1	1	1	2	50	95	75	0	80	80	72	77.5	75	81.3	57.4
1	70	1	1	2	2	2	50	95	100	100	100	80	76	100	80	93.8	89
1	34	2	2	2	2	3	50	100	100	100	100	50	60	100	60	90	77.5
1	68	1	1	2	2	2	50	95	100	100	100	80	80	90	75	92.5	87.5
1	67	1	1	2	2	2	50	100	100	100	100	80	80	100	75	93.8	90
1	66	1	1	1	1	2	50	55	0	0	90	80	88	87.5	50	48.8	63.9
1	50	2	2	2	2	3	50	100	100	100	100	50	60	100	60	90	77.5
1	70	2	2	2	2	2	50	45	100	100	40	30	64	22.5	60	61.3	54.1
1	70	2	2	2	2	1	75	60	75	100	60	40	60	55	60	63.8	63.8
1	70	2	2	2	2	2	25	65	100	100	60	40	60	45	60	71.3	61.3
1	70	2	2	2	2	2	25	80	25	66.6667	30	40	60	25	55	47.5	47.9
1	70	2	2	2	2	1	25	70	25	66.6667	40	35	52	22.5	55	47.5	44
1	70	1	1	1	2	2	50	50	0	0	80	85	92	77.5	50	45	63.6
1	46	1	1	2	2	2	50	100	100	100	100	90	84	100	85	96.3	93.5
1	70	1	1	1	2	2	50	55	0	66.6667	80	85	88	77.5	50	46.3	79.3
1	56	1	1	2	2	2	50	95	100	100	80	50	48	47.5	50	81.3	61.4
1	52	1	1	2	2	2	25	100	100	100	60	50	52	45	55	78.8	61.8
1	70	1	1	1	2	1	50	55	0	0	90	75	84	77.5	50	48.8	59.1
1	41	1	1	2	2	3	50	20	100	100	40	50	52	55	50	52.5	64.3
1	59	1	1	2	2	2	75	50	100	100	70	45	52	55	55	68.8	63
1	60	1	1	1	1	3	0	100	100	100	100	75	80	50	100	100	76.3
1	69	1	1	1	2	2	50	60	0	0	100	85	88	100	55	53.8	68.3
1	65	1	1	1	1	2	50	75	75	66.6667	80	70	88	77.5	45	68.8	75.5
1	75	2	2	2	2	3	0	100	100	100	100	90	92	100	90	97.5	95.5
1	64	1	1	1	2	1	50	40	0	0	50	30	48	67.5	20	27.5	36.4
1	50	2	1	1	2	1	50	100	100	100	100	85	92	100	80	95	94.3
1	75	2	2	2	2	3	0	100	100	100	100	90	92	100	90	97.5	95.5
1	75	2	2	2	2	3	0	100	100	100	100	90	92	100	90	97.5	95.5
1	66	2	1	1	2	1	50	90	100	100	100	80	84	100	70	90	91
1	51	2	1	1	2	3	50	100	100	100	100	90	92	100	95	98.8	95.5
1	56	1	1	1	2	1	50	95	100	100	100	75	80	100	85	95	88.8
1	55	2	1	1	2	2	50	100	100	100	100	90	92	100	85	96.3	95.5
1	56	1	1	2	2	3	25	80	25	66.6667	80	45	52	47.5	70	63.8	52.8
1	73	1	1	2	2	2	75	80	0	100	70	75	76	67.5	80	57.5	79.6
1	57	2	2	2	2	2	50	100	100	100	100	50	60	100	60	90	77.5
1	58	2	2	2	2	3	50	100	100	100	100	50	60	100	60	90	77.5
1	60	2	2	2	2	3	50	100	100	100	100	50	60	100	60	90	77.5
1	60	2	2	2	2	2	50	100	100	100	100	50	60	100	60	90	77.5
1	75	1	1	2	2	3	75	90	100	100	80	60	76	100	45	78.8	84
1	68	2	2	2	2	3	75	75	100	100	100	100	100	100	45	80	100
1	63	2	2	2	2	3	50	100	100	100	100	50	60	100	60	90	77.5
1	63	2	2	2	2	2	50	100	100	100	100	50	60	100	60	90	77.5
1	64	2	2	2	2	3	50	100	100	100	100	50	60	100	60	90	77.5
1	68	2	2	2	2	2	75	90	100	100	100	100	80	100	45	83.8	95
1	68	2	2	1	2	3	75	70	100	100	100	100	100	100	45	78.8	100
1	75	2	2	2	2	1	25	70	75	100	70	35	56	57.5	55	67.5	62.1
1	75	2	2	2	2	1	50	80	75	100	70	45	52	65	70	73.8	65.5
1	75	2	2	2	2	2	25	65	100	66.6667	70	40	60	35	60	73.8	50.4
1	51	1	1	2	2	2	50	100	100	100	100	80	80	87.5	75	93.8	86.9
1	75	2	2	2	2	1	50	50	100	66.6667	80	55	56	47.5	50	70	56.3
1	49	1	1	2	2	3	50	95	100	100	100	35	64	100	75	92.5	74.8
1	63	1	1	2	2	3	75	90	100	100	80	60	76	100	45	78.8	84
1	69	2	2	2	2	3	75	75	100	100	100	100	100	100	45	80	100
1	69	2	2	2	2	2	75	75	100	100	100	50	60	100	45	80	77.5
1	70	2	2	2	2	3	75	70	100	100	100	50	60	100	45	78.8	77.5
1	70	2	2	2	2	3	75	70	100	100	100	50	60	100	45	78.8	77.5
1	70	2	2	2	2	3	75	70	100	100	100	50	60	100	45	78.8	77.5
1	70	2	2	2	2	3	75	70	100	100	100	50	60	100	45	78.8	77.5
1	70	2	2	2	2	3	75	70	100	100	100	50	60	100	45	78.8	77.5
1	70	2	2	2	2	3	100	70	100	100	100	50	60	100	45	78.8	77.5
1	73	2	2	2	2	3	50	100	100	100	100	50	60	100	100	100	77.5
1	73	2	2	2	2	3	50	95	100	100	100	50	60	100	100	98.8	77.5
1	64	1	1	1	2	2	50	65	0	0	100	90	92	100	55	55	70.5
1	67	1	1	1	1	3	50	55	100	66.6667	100	85	92	100	55	77.5	85.9
1	73	2	2	2	2	3	50	95	100	100	100	50	60	100	100	98.8	77.5
1	63	1	1	2	2	3	75	90	100	100	80	60	76	100	45	78.8	84
1	73	2	2	2	2	2	50	60	75	66.6667	50	45	60	32.5	65	62.5	51
1	72	2	2	2	2	2	50	50	75	33.3333	60	30	48	67.5	60	61.3	44.7
1	72	2	2	2	2	1	75	50	75	100	30	55	48	57.5	65	55	65.1
1	72	2	2	2	2	1	75	45	75	100	70	55	40	77.5	60	62.5	68.1
1	72	2	2	2	2	1	50	40	50	0	60	60	48	35	55	51.3	35.8
1	71	2	2	2	2	2	0	35	50	66.6667	30	35	52	47.5	65	45	50.3
1	71	2	2	2	2	2	50	50	75	66.6667	30	45	52	45	55	52.5	52.2
1	71	2	2	2	2	2	50	50	25	66.6667	50	45	36	47.5	50	43.8	48.8
1	71	2	2	2	2	1	75	80	50	66.6667	50	65	52	47.5	55	58.8	57.8
1	71	2	2	2	2	2	50	50	50	66.6667	50	35	60	47.5	60	52.5	52.3
1	71	2	2	2	2	1	75	55	25	66.6667	50	40	56	35	55	46.3	49.4
1	71	2	2	2	2	2	50	60	75	33.3333	50	30	64	57.5	60	61.3	46.2
1	71	2	2	2	2	2	75	45	75	33.3333	40	55	48	47.5	60	55	46
1	71	2	2	2	2	1	50	75	0	100	70	45	48	55	55	50	62
1	70	2	2	2	2	1	25	50	50	66.6667	70	35	52	47.5	55	56.3	50.3
1	70	2	2	2	2	1	50	60	50	33.3333	10	35	48	57.5	55	43.8	43.5
1	70	2	2	2	2	1	25	55	75	66.6667	60	40	44	45	65	63.8	48.9
1	70	2	2	2	2	1	75	55	75	66.6667	60	60	52	45	55	61.3	55.9
1	57	2	1	1	1	3	50	100	100	100	90	95	68	100	95	96.3	90.8
1	67	2	2	2	2	1	25	100	100	100	90	90	68	87.5	80	92.5	86.4
1	74	2	2	2	2	1	50	90	100	100	90	85	92	87.5	90	92.5	91.1
1	54	2	1	1	1	1	50	65	0	0	80	75	64	67.5	25	42.5	51.6
1	67	1	2	1	1	2	25	80	100	100	70	45	56	35	50	75	59
1	51	1	1	1	2	3	25	100	100	100	80	65	48	60	80	90	68.3
1	50	1	1	1	2	2	50	90	100	100	100	50	40	50	60	87.5	60
1	50	1	1	1	2	3	25	100	100	100	80	65	52	67.5	85	91.3	71.1
1	41	1	1	2	2	1	50	85	25	33.3333	80	60	44	77.5	55	61.3	53.7
1	58	1	1	2	2	3	50	95	100	100	100	60	76	100	85	95	84
1	68	1	1	2	2	3	50	90	100	100	100	80	80	90	80	92.5	87.5
1	66	1	1	2	2	3	50	100	100	100	100	80	80	100	80	95	90
1	74	1	1	1	2	3	75	95	25	100	80	85	92	77.5	60	65	88.6
1	51	1	1	1	2	3	25	100	100	100	90	100	84	100	100	97.5	96
1	63	2	1	1	2	1	50	100	100	100	90	80	80	67.5	75	91.3	81.9
1	52	1	1	1	2	3	25	100	100	100	100	100	80	100	100	100	95
1	66	1	1	1	2	1	75	95	100	66.6667	70	45	64	67.5	45	77.5	60.8
1	75	2	1	1	2	1	50	100	100	100	80	70	80	65	70	87.5	78.8
1	53	1	1	1	1	3	25	100	100	100	100	100	92	100	100	100	98
1	53	1	1	1	1	2	50	100	100	66.6667	100	75	76	77.5	75	93.8	73.8
1	60	1	1	1	2	3	50	100	100	100	100	95	84	100	90	97.5	94.8
1	74	2	1	1	2	1	50	95	100	100	80	80	80	67.5	70	86.3	81.9
1	68	2	1	1	2	1	50	100	100	100	80	80	80	77.5	70	87.5	84.4
1	61	1	1	2	2	3	75	90	100	33.3333	100	65	64	100	55	86.3	65.6
1	75	2	1	1	2	1	50	95	100	100	90	90	92	90	60	86.3	93
1	69	2	1	1	2	1	50	95	100	100	80	75	80	67.5	70	86.3	80.6
1	56	1	1	1	2	3	50	80	100	100	100	80	76	100	70	87.5	89
1	69	2	1	1	2	1	50	95	100	100	80	75	80	77.5	70	86.3	83.1
1	65	2	1	1	2	1	50	100	100	100	100	80	80	77.5	70	92.5	84.4
1	51	2	1	1	2	1	25	100	100	100	100	80	88	100	100	100	92
1	59	2	1	1	2	1	50	100	100	100	100	90	92	100	85	96.3	95.5
1	56	1	1	1	2	3	25	95	100	100	80	60	60	77.5	75	87.5	74.4
1	41	1	1	2	2	3	50	100	100	100	100	80	80	100	80	95	90
1	66	2	1	1	2	1	50	95	100	100	100	90	92	100	70	91.3	95.5
1	65	1	1	1	2	3	50	100	100	100	100	100	84	100	95	98.8	96
1	68	2	1	1	2	1	50	95	100	100	100	75	84	100	75	92.5	89.8
1	70	2	1	1	2	1	50	95	100	100	100	75	84	100	60	88.8	89.8
1	60	2	1	1	2	1	50	100	100	100	100	80	80	90	75	93.8	87.5
1	58	2	1	1	2	1	25	100	100	100	100	80	80	100	85	96.3	90
1	57	2	1	1	2	1	25	100	100	100	100	80	80	100	85	96.3	90
1	70	2	1	1	2	1	50	100	100	100	100	80	80	90	75	93.8	87.5
1	68	2	1	1	2	1	50	95	100	100	100	80	80	100	70	91.3	90
1	68	2	1	1	2	2	50	70	100	66.6667	80	55	88	77.5	75	81.3	71.8
1	74	1	1	1	2	3	75	80	25	66.6667	80	75	88	77.5	75	65	76.8
1	49	2	1	1	2	3	50	100	100	100	100	100	100	100	100	100	100
1	66	2	2	1	2	2	50	80	75	100	80	70	84	87.5	55	72.5	85.4
1	73	1	1	2	2	3	75	90	100	100	80	95	92	100	45	78.8	96.8
1	52	2	1	1	2	1	25	100	100	100	100	80	80	100	85	96.3	90
1	70	1	1	2	2	1	75	75	0	0	80	75	80	67.5	20	43.8	55.6
1	74	2	1	1	2	1	50	90	100	100	80	75	80	77.5	70	85	83.1
1	41	2	1	1	2	1	25	100	100	100	100	80	80	100	90	97.5	90
1	68	2	1	1	2	1	50	95	100	100	90	70	76	90	70	88.8	84
1	49	1	1	1	2	3	0	100	100	100	100	95	92	100	100	100	96.8
1	52	1	1	2	2	3	0	100	25	0	90	50	64	60	50	66.3	43.5
1	65	1	1	1	1	3	50	80	100	100	100	95	100	100	75	88.8	98.8
1	66	1	1	1	1	3	50	80	100	100	100	90	96	100	70	87.5	96.5
1	60	2	1	1	1	3	50	80	100	100	100	100	100	100	80	90	100
1	65	1	1	1	2	3	50	75	0	0	80	55	64	77.5	65	55	49.1
1	65	1	1	1	2	3	50	85	0	0	80	60	56	67.5	55	55	45.9
1	49	2	1	1	1	2	50	65	75	0	80	50	80	77.5	55	68.8	51.9
1	56	2	1	1	1	1	50	85	100	33.3333	90	55	56	67.5	85	90	53
1	56	1	1	2	2	2	75	80	100	100	80	75	76	77.5	50	77.5	82.1
1	74	2	2	2	2	2	25	55	25	33.3333	60	50	52	55	50	47.5	47.6
1	70	2	2	2	2	2	50	50	50	66.6667	80	40	44	55	45	56.3	51.4
1	67	1	1	1	2	3	75	65	50	100	80	75	52	55	60	63.8	70.5
1	65	1	1	1	2	3	75	80	25	66.6667	70	60	72	55	55	57.5	63.4
1	64	2	1	1	1	3	50	95	100	100	80	65	68	77.5	65	85	77.6
1	68	2	2	1	2	2	50	90	100	100	100	90	96	100	80	92.5	96.5
1	70	2	2	1	2	2	50	90	100	100	90	90	92	90	75	88.8	93
1	73	2	2	1	2	2	75	85	75	100	100	85	92	77.5	50	77.5	88.6
1	74	2	1	1	2	1	75	85	0	0	100	50	56	90	40	56.3	49
1	72	2	2	1	2	2	50	85	75	66.6667	80	75	76	77.5	50	72.5	73.8
1	66	1	1	1	2	2	75	90	100	100	80	60	76	100	45	78.8	84
1	67	2	1	1	1	1	50	90	75	33.3333	80	40	56	77.5	30	68.8	51.7
1	56	2	1	1	1	2	75	95	100	100	100	50	52	100	70	91.3	75.5
1	59	1	1	2	2	3	50	100	100	100	90	90	92	100	50	85	95.5
1	51	1	1	2	2	3	75	95	75	66.6667	100	65	72	65	45	78.8	67.2
1	68	1	1	2	2	3	100	90	75	100	80	90	88	100	50	73.8	94.5
1	70	1	1	2	2	3	50	100	100	100	90	90	92	100	80	92.5	95.5
1	59	1	1	1	1	1	50	70	0	0	100	55	48	57.5	45	53.8	40.1
1	57	1	1	1	1	1	50	75	0	0	100	50	60	47.5	40	53.8	39.4
1	69	1	1	1	1	1	75	80	0	0	100	40	48	35	25	51.3	30.8
1	57	2	1	1	1	1	50	95	0	66.6667	80	80	64	77.5	75	62.5	72
1	56	2	1	1	1	2	50	85	25	0	80	80	68	77.5	75	66.3	56.4
1	48	2	1	1	1	3	50	100	100	100	100	80	80	90	85	96.3	87.5
1	69	1	1	1	2	3	50	85	50	0	80	55	48	67.5	45	65	42.6
1	50	1	1	1	2	3	50	100	100	100	90	80	80	77.5	60	87.5	84.4
1	59	1	1	1	1	3	50	90	100	100	100	100	100	100	95	96.3	100
1	52	1	1	2	2	2	50	90	75	100	100	80	80	100	85	87.5	90
1	57	1	1	1	1	3	50	100	100	100	90	80	80	77.5	60	87.5	84.4
1	61	1	1	2	2	2	50	90	75	100	80	85	80	87.5	90	83.8	88.1
1	54	1	1	1	1	3	50	100	100	100	90	80	80	77.5	60	87.5	84.4
1	59	1	1	1	2	3	50	100	100	100	90	80	80	77.5	60	87.5	84.4
1	75	2	2	2	2	2	50	55	50	100	80	75	72	77.5	65	62.5	81.1
1	57	1	1	1	1	2	50	75	0	0	80	70	72	77.5	55	52.5	54.9
1	55	2	2	2	2	2	50	75	50	100	80	80	72	77.5	70	68.8	82.4
1	51	1	1	1	2	2	50	70	100	100	100	90	92	100	55	81.3	95.5
1	74	1	2	1	1	3	75	20	0	0	20	50	52	22.5	55	23.8	31.1
1	74	1	2	1	1	3	25	30	100	100	80	55	48	45	60	67.5	62
1	70	1	2	1	1	3	50	50	100	100	100	50	52	57.5	55	76.3	64.9
1	75	1	1	2	2	3	50	0	25	33.3333	80	75	68	70	50	38.8	61.6
1	59	1	1	1	1	2	50	95	75	66.6667	80	85	84	77.5	75	81.3	78.3
1	66	1	1	1	2	3	50	50	100	100	80	80	72	90	50	70	85.5
1	74	1	1	2	2	3	50	30	50	66.6667	80	70	64	70	40	50	67.7
1	63	1	1	2	2	3	50	65	100	100	100	50	56	90	50	78.8	74
1	68	2	2	1	2	1	50	85	100	100	80	80	64	47.5	50	78.8	72.9
1	68	1	1	1	1	2	50	75	100	100	100	50	44	67.5	60	83.8	65.4
1	60	1	1	1	1	1	50	85	100	100	100	60	64	90	45	82.5	78.5
1	56	1	1	1	1	1	50	80	25	33.3333	100	40	32	42.5	45	62.5	37
1	69	2	1	1	2	3	50	90	100	100	100	90	84	100	70	90	93.5
1	60	1	1	2	2	3	50	90	100	100	100	75	68	90	50	85	83.3
1	54	1	1	1	1	2	50	85	75	66.6667	90	80	72	67.5	75	81.3	54.9
1	74	1	2	1	1	2	25	55	100	100	90	50	56	47.5	60	76.3	63.4
1	59	2	1	1	1	1	50	90	0	33.3333	80	75	64	37.5	75	61.3	60
1	69	2	2	1	2	1	50	80	100	100	80	65	80	67.5	60	80	78.1
1	59	1	1	1	1	2	50	95	100	33.3333	80	85	88	87.5	70	86.3	73.5
1	64	2	1	1	2	1	50	95	0	66.6667	80	65	72	77.5	60	58.8	70.3
1	65	1	1	1	1	3	50	95	75	100	80	90	88	77.5	70	80	88.9
1	67	2	2	1	2	1	50	80	100	100	90	60	76	87.5	45	78.8	80.9
1	62	2	1	1	1	3	50	90	100	100	80	75	80	100	60	82.5	88.8
1	49	1	1	1	2	2	75	85	100	100	80	90	92	77.5	75	85	89.9
1	68	2	1	1	1	2	50	90	100	100	100	75	68	100	60	87.5	85.8
1	65	1	1	1	1	2	50	80	100	100	100	95	100	100	75	88.8	98.8
1	53	1	1	2	2	2	50	100	100	100	90	90	92	87.5	70	90	92.4
1	66	2	1	1	2	1	50	100	100	100	100	70	72	100	65	91.3	85.5
1	70	2	1	1	2	1	50	95	100	100	100	65	68	90	65	90	80.8
1	56	2	1	1	1	3	50	95	100	100	100	95	100	100	80	93.8	98.8
1	67	2	1	1	1	3	50	95	100	66.6667	90	65	64	90	65	87.5	71.4
1	69	1	1	1	2	3	50	70	100	66.6667	90	95	92	87.5	55	78.8	85.3
1	66	2	2	1	2	2	50	75	75	100	100	90	88	100	60	77.5	94.5
1	69	1	1	1	2	2	50	55	100	66.6667	80	85	92	87.5	55	72.5	82.8
1	69	2	2	1	2	1	25	90	75	100	80	90	88	77.5	55	75	88.9
1	56	1	1	1	2	2	75	60	0	0	80	55	60	77.5	25	41.3	48.1
1	56	1	1	1	2	2	50	70	0	0	80	65	68	67.5	25	43.8	50.1
1	75	2	1	1	2	2	50	95	100	100	80	60	72	77.5	70	86.3	77.4
1	69	2	1	1	2	2	50	95	100	100	80	70	72	77.5	70	86.3	79.9
1	70	2	1	1	2	2	50	100	100	100	80	55	44	77.5	55	83.8	69.1
1	71	2	1	1	2	2	50	95	100	100	80	75	80	77.5	70	86.3	83.1
1	56	2	1	1	2	2	50	100	100	100	80	80	80	87.5	75	88.8	86.9
1	53	2	1	1	2	2	0	100	100	100	100	80	80	100	70	92.5	90
1	43	2	1	1	2	2	25	100	100	100	100	80	88	100	80	95	92
1	37	2	1	1	1	1	25	95	100	100	80	80	92	90	35	77.5	90.5
1	72	2	1	1	2	2	50	95	100	100	80	80	80	67.5	70	86.3	81.9
1	61	2	1	1	1	1	0	85	100	100	90	90	92	100	20	73.8	95.5
1	51	2	1	1	1	2	50	95	100	100	90	75	72	77.5	50	83.8	81.1
1	68	2	2	1	2	2	75	95	100	100	100	95	96	100	65	90	97.8
1	60	2	1	1	2	2	25	80	100	100	100	90	96	100	70	87.5	96.5
1	60	1	1	1	2	2	50	90	100	100	100	75	68	100	65	88.8	85.8
1	63	2	2	1	2	1	50	100	100	100	90	50	60	100	60	87.5	77.5
1	63	2	2	1	2	1	100	95	100	100	80	45	48	87.5	70	86.3	70.1
1	66	2	2	1	2	3	75	70	0	0	80	65	76	67.5	55	51.3	52.1
1	67	2	2	1	2	3	75	75	0	33.3333	100	75	72	50	55	57.5	57.6
1	71	2	2	1	2	1	25	30	25	66.6667	80	50	48	57.5	70	51.3	55.5
1	66	2	2	1	2	1	50	35	25	66.6667	80	70	64	67.5	60	50	67
1	67	2	2	1	2	1	25	30	25	33.3333	70	60	60	57.5	60	46.3	52.7
1	56	2	1	1	1	3	50	100	100	100	100	90	76	100	100	100	91.5
1	62	2	1	1	1	3	50	100	100	100	100	100	84	100	100	100	96
1	55	1	1	1	1	1	75	70	0	0	100	50	40	35	30	50	31.3
1	62	2	2	1	2	2	50	80	100	100	90	75	92	100	45	78.8	91.8
1	64	2	2	1	2	2	50	75	100	100	90	80	88	100	50	78.8	92
1	49	1	1	1	2	1	50	90	50	100	80	60	64	90	60	70	78.5
1	66	1	1	1	2	1	50	95	100	66.6667	80	80	76	77.5	70	86.3	75
1	70	2	1	1	2	3	25	85	100	100	100	80	88	87.5	50	83.8	88.9
1	59	1	1	1	2	1	50	95	100	100	100	75	76	100	75	92.5	87.8
1	66	1	1	1	2	3	50	70	100	100	80	70	72	90	55	76.3	83
1	60	1	1	2	2	3	50	90	100	100	80	65	68	90	50	80	80.8
1	73	1	1	2	2	3	50	50	100	33.3333	80	70	64	90	40	67.5	64.3
1	71	1	1	2	2	3	50	60	100	100	80	75	72	90	50	72.5	84.3
1	69	2	2	1	2	2	50	75	100	100	80	80	88	77.5	60	78.8	86.4
1	58	2	2	2	2	2	50	90	100	66.6667	90	70	68	87.5	70	87.5	73
1	61	2	1	1	1	1	50	95	100	100	100	95	100	90	85	95	96.3
1	69	1	1	1	2	1	25	95	100	100	80	75	80	100	70	86.3	88.8
1	65	2	2	1	2	1	50	95	100	100	100	90	92	100	70	91.3	95.5
1	69	1	1	1	2	2	50	95	75	100	80	90	84	87.5	75	81.3	90.4
1	65	1	1	1	1	2	75	65	0	33.3333	80	75	80	65	60	51.3	63.3
1	51	1	1	1	2	2	50	100	100	100	100	80	80	100	65	91.3	90
1	50	1	1	1	2	1	50	100	100	100	100	80	76	100	85	96.3	89
1	60	2	1	1	2	2	50	100	100	100	100	100	100	100	90	97.5	100
1	63	2	1	1	2	2	50	90	100	100	100	80	88	100	85	93.8	92
1	63	2	1	1	2	2	50	95	100	100	100	80	88	100	85	95	92
1	50	2	1	1	2	2	50	100	100	100	100	100	100	100	100	100	100
1	68	2	1	1	2	2	75	80	50	100	80	90	72	90	40	62.5	88
1	58	2	1	1	2	3	50	100	100	100	100	100	100	100	100	100	100
1	61	2	1	1	1	2	50	75	100	100	100	75	76	100	75	87.5	87.8
1	71	2	1	1	1	3	50	85	100	100	100	80	80	100	80	91.3	90
1	47	2	1	1	1	1	50	100	100	100	100	90	76	100	80	95	91.5
1	51	2	1	1	1	1	50	95	100	100	100	65	76	100	80	93.8	85.3
1	47	2	1	1	1	1	50	100	100	100	100	85	80	100	80	95	91.3
1	44	2	1	1	1	1	50	100	100	100	100	90	80	100	80	95	92.5
1	70	2	1	1	1	1	50	85	100	100	100	80	80	100	80	91.3	90
1	61	2	1	1	1	3	0	95	100	100	100	80	80	100	80	93.8	90
1	64	2	1	1	2	2	50	80	100	100	80	65	76	77.5	55	78.8	79.6
1	70	2	1	1	2	2	50	80	100	100	80	60	64	77.5	50	77.5	75.4
1	64	2	1	1	2	2	50	75	100	100	100	70	72	100	55	82.5	85.5
1	67	2	1	1	2	2	50	95	100	100	100	80	80	100	70	91.3	90
1	69	2	1	1	2	2	50	70	75	100	80	65	60	77.5	45	67.5	75.6
1	56	2	1	1	2	2	50	95	100	100	100	75	76	100	55	87.5	87.8
1	75	2	1	1	2	2	50	65	50	33.3333	80	55	52	67.5	45	60	52
1	66	2	1	1	2	3	50	100	100	100	100	80	80	100	80	95	90
1	50	1	1	1	2	2	50	95	100	100	80	90	88	87.5	75	87.5	91.4
1	36	2	1	1	1	1	50	100	100	100	100	90	84	100	90	97.5	93.5
1	47	2	1	1	1	2	50	95	100	100	100	80	80	100	80	93.8	90
1	66	2	1	1	2	2	50	95	100	100	100	80	84	100	90	96.3	91
1	70	2	1	1	1	2	50	95	100	100	100	80	80	100	75	92.5	90
1	22	2	1	1	1	2	50	100	100	100	100	80	80	100	80	95	90
1	50	2	1	1	1	3	50	100	100	100	100	80	80	100	80	95	90
1	27	2	1	1	1	3	50	100	100	100	100	95	88	100	100	100	95.8
1	48	2	1	1	1	3	50	100	100	100	100	80	80	100	80	95	90
1	57	2	1	1	2	3	50	95	100	100	100	85	84	100	70	91.3	92.3
1	60	2	1	1	2	3	50	95	100	100	100	90	88	100	65	90	94.5
1	62	2	2	1	2	2	75	80	75	66.6667	80	70	60	90	40	68.8	71.7
1	45	2	1	1	1	3	50	95	100	100	100	80	80	100	80	93.8	90
1	54	1	1	1	2	1	25	95	100	100	100	85	76	100	95	97.5	90.3
1	51	2	1	1	1	2	50	100	100	100	100	90	76	100	85	96.3	91.5
1	59	2	1	1	2	3	75	90	25	100	80	75	76	77.5	50	61.3	82.1
1	50	2	1	1	2	3	50	100	100	100	100	95	88	100	80	95	95.8
1	63	2	2	1	2	3	50	95	100	100	100	90	96	100	90	96.3	96.5
1	66	2	1	1	2	3	75	90	50	100	80	75	76	90	55	68.8	85.3
1	64	2	1	1	2	3	50	100	100	100	100	80	84	100	65	91.3	91
1	73	2	1	1	2	2	50	70	50	66.6667	80	55	44	55	40	60	55.2
1	67	2	1	1	2	3	50	80	25	66.6667	80	60	68	55	35	55	62.4
1	72	2	1	1	2	2	50	75	25	66.6667	80	55	44	67.5	55	58.8	58.3
1	57	2	1	1	2	3	50	100	100	100	100	100	88	100	70	92.5	97
1	68	2	1	1	2	2	50	95	100	100	90	65	56	87.5	60	86.3	77.1
1	37	2	1	1	1	1	0	100	100	100	100	85	92	100	25	81.3	94.3
1	73	2	1	1	2	2	50	70	50	100	80	35	72	55	35	58.8	65.5
1	73	2	1	1	2	2	50	80	75	100	80	50	52	67.5	45	70	67.4
1	70	2	1	1	2	2	50	95	100	66.6667	50	60	52	67.5	60	76.3	61.5
1	54	2	1	1	1	3	50	100	100	100	100	85	84	100	85	96.3	92.3
1	70	2	1	1	2	2	50	80	100	66.6667	70	55	44	67.5	45	73.8	58.3
1	65	2	1	1	2	2	50	95	100	100	80	55	52	67.5	45	80	68.6
1	33	2	1	1	1	3	50	100	100	100	100	50	52	100	45	86.3	75.5
1	36	2	1	1	1	1	75	100	100	100	100	50	52	80	50	87.5	70.5
1	62	2	1	1	1	1	100	100	100	100	100	50	52	80	45	86.3	70.5
1	38	2	1	1	1	1	75	100	100	100	100	50	52	57.5	60	90	64.9
1	64	1	1	1	2	1	50	85	100	100	100	80	76	87.5	65	87.5	85.9
1	52	1	1	2	2	3	50	100	100	100	80	70	72	90	55	83.8	83
1	70	2	1	1	1	3	25	80	25	100	80	85	88	100	45	57.5	93.3
1	52	1	1	1	2	2	25	80	100	100	90	90	92	100	55	81.3	95.5
1	70	2	1	1	1	3	0	70	100	100	80	90	84	77.5	35	71.3	87.9
1	42	2	1	1	1	2	50	100	100	100	100	90	92	100	55	88.8	95.5
1	73	1	1	2	2	3	50	0	100	66.6667	90	75	72	90	45	58.8	75.9
1	69	1	1	2	2	3	50	50	100	100	80	75	76	90	50	70	85.3
1	68	1	1	2	2	3	50	50	100	100	80	75	68	90	50	70	83.3
1	67	1	1	2	2	3	50	50	100	100	80	75	72	90	50	70	84.3
1	70	1	1	2	2	3	50	0	100	66.6667	80	70	72	90	50	57.5	74.7
1	67	1	1	2	2	3	50	50	100	100	100	60	72	90	50	75	80.5
1	65	1	1	2	2	3	50	50	100	100	80	70	72	90	55	71.3	83
1	66	1	1	2	2	3	50	50	100	100	80	80	72	90	55	71.3	85.5
1	64	1	1	1	2	2	50	95	100	100	80	75	80	87.5	75	87.5	85.6
1	66	1	1	1	1	3	50	85	100	100	80	85	80	87.5	70	83.8	88.1
1	54	1	1	1	2	2	50	95	75	100	80	85	80	87.5	75	81.3	88.1
1	42	2	1	1	1	1	25	100	100	100	100	100	84	100	80	95	96
1	63	2	2	1	2	3	50	95	100	100	100	90	92	100	85	95	95.5
1	29	2	1	1	1	1	25	100	100	100	100	100	92	100	90	97.5	98
1	48	2	1	1	1	1	25	100	100	100	100	90	88	100	80	95	94.5
1	67	2	2	1	2	1	25	35	25	66.6667	80	60	56	57.5	35	43.8	60
1	59	1	1	1	2	2	50	95	100	100	80	85	80	77.5	75	87.5	85.6
1	63	1	1	2	2	1	50	70	0	100	80	65	64	60	40	47.5	72.3
1	64	1	1	1	2	1	50	95	100	100	100	75	68	77.5	70	91.3	80.1
1	52	1	1	1	2	1	50	95	100	100	80	80	72	77.5	70	86.3	82.4
1	50	1	1	1	2	1	50	90	100	100	80	75	80	77.5	75	86.3	83.1
1	75	2	1	1	2	2	25	100	100	100	100	50	60	100	55	88.8	77.5
1	59	2	1	1	2	2	50	100	100	100	100	50	60	100	60	90	77.5
1	74	2	1	1	2	2	50	100	100	100	100	85	96	100	95	98.8	95.3
1	71	2	1	1	2	2	50	100	100	100	100	100	100	100	100	100	100
1	75	2	1	1	2	2	0	75	100	100	100	90	96	100	70	86.3	96.5
1	71	2	1	1	2	2	50	100	100	100	100	85	88	100	100	100	93.3
1	57	2	1	1	2	3	0	90	100	100	100	70	60	87.5	50	85	79.4
1	66	2	1	1	2	2	50	100	100	100	100	100	100	50	100	100	87.5
1	61	2	1	1	2	2	50	100	100	100	100	100	100	100	100	100	100
1	68	2	1	1	2	2	50	100	100	100	100	95	100	100	100	100	98.8
1	67	2	1	1	2	2	50	100	100	100	100	75	100	100	20	80	93.8
1	66	2	1	1	2	2	50	100	100	100	100	100	100	100	100	100	100
1	68	2	1	1	2	2	50	100	100	100	100	95	96	100	100	100	97.8
1	63	2	1	1	2	2	50	100	100	100	100	95	52	100	100	100	86.8
1	66	2	1	1	2	3	50	100	100	100	100	50	60	100	100	100	77.5
1	67	2	1	1	2	3	50	100	100	100	100	50	60	100	100	100	77.5
1	65	2	1	1	2	3	50	100	100	100	100	75	100	100	100	100	93.8
1	68	2	1	1	2	3	50	100	100	100	100	75	80	100	100	100	88.8
1	64	2	1	1	2	3	50	100	100	100	100	100	100	100	100	100	100
1	75	2	1	1	2	3	50	100	100	100	100	70	76	100	100	100	86.5
1	63	2	1	1	2	3	50	100	100	100	100	75	80	100	100	100	88.8
1	61	2	1	1	2	3	50	100	100	100	100	70	76	100	100	100	86.5
1	67	2	1	1	2	3	50	100	100	100	100	70	60	100	100	100	82.5
1	65	2	1	1	2	3	50	100	100	100	100	70	76	100	100	100	86.5
1	69	2	1	1	2	3	50	100	100	100	100	70	76	100	100	100	86.5
1	69	2	1	1	2	3	50	100	100	100	100	75	80	100	100	100	88.8
1	74	2	1	1	2	3	50	100	100	66.6667	80	70	72	100	65	86.3	77.2
1	74	2	1	1	2	3	50	100	100	100	80	70	76	100	90	92.5	86.5
1	74	2	1	1	2	3	50	100	100	100	80	70	76	100	75	88.8	86.5
1	63	2	1	1	2	3	50	100	100	100	100	70	76	100	95	98.8	86.5
1	70	2	1	1	2	3	50	100	100	100	100	70	76	100	85	96.3	86.5
1	60	2	1	1	2	3	50	100	100	100	100	70	76	100	90	97.5	86.5
1	68	2	1	1	2	3	50	100	100	100	100	70	76	100	85	96.3	86.5
1	70	2	1	1	2	3	50	100	100	100	100	70	76	100	90	97.5	86.5
1	68	2	1	1	2	3	50	100	100	100	100	70	76	100	100	100	86.5
1	68	2	1	1	2	3	50	100	100	100	100	70	76	100	100	100	86.5
1	36	2	1	1	1	2	50	100	100	100	90	50	60	100	60	87.5	77.5
1	37	2	1	1	1	2	50	100	100	100	100	50	60	100	60	90	77.5
1	38	2	1	1	1	2	50	100	100	100	100	50	60	100	60	90	77.5
1	70	1	1	2	2	2	75	25	100	100	80	55	60	77.5	45	62.5	73.1
1	68	1	1	1	2	1	50	95	100	100	80	80	76	87.5	70	86.3	85.9
1	71	1	1	2	2	2	50	90	100	100	100	90	92	100	80	92.5	95.5
1	62	1	1	1	2	1	50	95	100	100	80	80	76	100	65	85	89
1	73	1	1	2	2	2	75	40	100	100	80	50	60	37.5	40	65	61.9
1	52	1	1	2	2	2	50	50	100	100	80	50	60	77.5	45	68.8	71.9
1	66	1	1	2	2	2	50	95	100	100	100	90	92	100	80	93.8	95.5
1	48	2	1	1	1	2	50	100	100	100	100	50	60	100	60	90	77.5
1	49	2	1	1	1	3	50	100	100	100	100	50	60	100	60	90	77.5
1	55	2	1	1	1	3	50	100	100	100	100	50	60	100	60	90	77.5
1	56	2	1	1	1	2	50	100	100	100	100	50	60	100	60	90	77.5
1	59	2	1	1	1	3	50	100	100	100	100	50	60	100	60	90	77.5
1	62	2	1	1	1	2	50	100	100	100	100	50	60	100	60	90	77.5
1	66	2	1	1	1	2	50	100	100	100	100	50	60	50	60	90	65
1	71	2	2	1	2	2	75	60	100	100	100	90	88	77.5	60	80	88.9
1	69	2	1	1	1	3	50	80	50	100	80	85	88	77.5	45	63.8	87.6
1	64	2	1	1	2	2	50	80	100	100	100	80	80	100	65	86.3	90
1	70	1	1	2	2	1	50	50	0	100	90	65	80	70	45	46.3	78.8
1	67	1	1	2	2	1	50	65	0	100	80	70	60	80	50	48.8	77.5
1	60	1	1	2	2	1	50	85	0	100	80	85	84	77.5	60	56.3	86.6
1	63	1	1	2	2	2	50	95	100	100	100	90	92	100	90	96.3	95.5
1	69	1	1	2	2	2	50	90	100	100	100	90	92	100	80	92.5	95.5
1	60	1	1	2	2	2	50	95	100	100	100	90	96	100	80	93.8	96.5
1	56	2	1	1	1	3	50	100	100	100	100	100	80	100	95	98.8	95
1	68	1	1	2	2	1	75	45	0	100	80	55	64	77.5	35	40	74.1
1	63	1	1	2	2	1	50	45	0	100	80	40	72	57.5	20	36.3	67.4
1	60	1	1	2	2	1	50	55	0	100	80	45	72	67.5	25	40	71.1
1	65	1	1	2	2	2	50	95	100	100	100	90	92	100	80	93.8	95.5
1	67	1	1	2	2	1	75	55	0	100	80	50	68	67.5	20	38.8	71.4
1	69	1	1	2	2	1	50	55	0	100	80	45	72	77.5	30	41.3	73.6
1	67	1	1	2	2	2	50	95	100	100	100	90	92	100	90	96.3	95.5
1	61	1	1	2	2	1	75	95	50	33.3333	80	85	80	67.5	65	72.5	66.5
1	65	1	1	2	2	1	75	50	0	100	80	50	72	67.5	30	40	72.4
1	63	1	1	2	2	1	50	100	50	66.6667	90	85	76	80	70	77.5	76.9
1	66	1	1	2	2	1	50	55	0	100	80	45	72	67.5	25	40	71.1
1	62	1	1	2	2	1	50	55	0	100	80	50	72	77.5	40	43.8	74.9
1	60	1	1	2	2	2	50	85	75	100	90	55	60	55	55	76.3	67.5
1	71	1	1	2	2	1	75	50	0	100	70	45	72	67.5	25	36.3	71.1
1	63	1	1	2	2	2	50	95	100	100	100	90	92	100	85	95	95.5
1	68	1	1	2	2	1	100	15	0	0	60	70	56	22.5	35	27.5	37.1
1	66	1	1	2	2	1	100	25	0	0	60	75	72	45	45	32.5	48
1	69	1	1	2	2	1	100	25	0	0	60	75	72	45	45	32.5	48
1	62	1	1	2	2	1	50	100	100	100	100	50	60	100	45	86.3	77.5
1	71	1	1	2	2	1	50	100	100	100	100	50	60	100	45	86.3	77.5
1	38	1	1	2	2	2	50	100	100	100	100	50	60	100	45	86.3	77.5
1	69	1	1	2	2	2	50	80	100	100	100	90	92	100	65	86.3	95.5
1	71	1	1	2	2	2	50	80	100	100	100	90	92	50	65	86.3	83
1	75	1	1	2	2	2	0	100	100	100	100	90	92	50	75	93.8	83
1	64	1	1	1	2	3	50	100	100	100	100	90	92	100	75	93.8	95.5
1	69	1	1	2	2	2	50	85	0	0	80	80	80	77.5	65	57.5	59.4
1	58	1	1	2	2	2	50	100	100	100	100	90	92	100	90	97.5	95.5
1	72	1	1	2	2	2	50	85	0	0	80	75	72	77.5	55	55	56.1
1	75	1	1	2	2	2	75	70	0	0	80	65	68	55	35	46.3	47
1	63	1	1	2	2	2	50	85	100	100	100	90	92	100	85	92.5	95.5
1	52	1	1	2	2	2	50	100	100	100	100	90	92	100	90	97.5	95.5
1	62	1	1	2	2	2	50	95	100	100	100	90	92	100	85	95	95.5
1	61	1	1	2	2	2	50	90	100	100	100	90	92	100	80	92.5	95.5
1	73	1	1	2	2	2	50	85	0	0	100	80	84	100	70	63.8	66
1	67	1	1	2	2	2	50	90	100	66.6667	100	80	84	100	75	91.3	82.7
1	66	2	1	1	2	3	50	95	100	100	100	60	56	100	45	85	79
1	74	2	1	1	2	3	50	80	75	100	80	50	52	77.5	50	71.3	69.9
1	73	2	1	1	2	3	50	80	100	66.6667	80	50	60	77.5	50	77.5	63.5
1	73	2	1	1	2	3	50	90	100	100	80	50	60	77.5	55	81.3	71.9
1	66	2	1	1	2	3	50	95	100	100	90	60	60	100	60	86.3	80
1	64	1	1	1	2	2	50	70	100	100	80	60	52	67.5	45	73.8	69.9
1	70	2	1	1	2	3	50	75	100	100	80	60	60	77.5	40	73.8	74.4
1	44	2	1	1	2	3	50	95	100	100	90	85	80	100	80	91.3	91.3
1	73	2	1	1	2	3	50	80	100	66.6667	80	55	56	67.5	45	76.3	61.3
1	68	2	1	1	2	3	50	95	100	100	80	70	72	77.5	65	85	79.9
1	53	2	1	1	2	3	50	95	100	100	100	70	72	100	65	90	85.5
1	75	2	1	1	2	3	75	70	0	0	60	50	52	55	45	43.8	39.3
1	72	2	1	1	2	3	50	90	100	66.6667	80	60	64	77.5	55	81.3	67
1	66	1	1	1	2	2	50	80	75	66.6667	80	50	52	77.5	45	70	61.5
1	58	2	1	1	1	3	50	100	100	100	100	95	100	100	75	93.8	98.8
1	70	2	1	1	2	3	100	45	0	0	40	50	60	42.5	35	30	38.1
1	71	2	1	1	2	3	50	60	0	33.3333	70	65	72	45	60	47.5	53.8
1	72	2	1	1	2	3	25	55	75	33.3333	70	60	60	55	45	61.3	52.1
1	67	2	1	1	1	3	25	85	100	100	80	70	72	67.5	70	83.8	77.4
1	57	2	1	1	2	3	50	100	100	100	100	80	76	90	80	95	86.5
1	59	2	1	1	2	3	50	95	100	100	90	80	76	77.5	80	91.3	83.4
1	74	2	1	1	2	3	75	50	0	33.3333	60	50	60	55	40	37.5	49.6
1	70	2	1	1	2	3	50	85	0	0	60	60	68	45	40	46.3	43.3
1	58	2	1	1	1	3	50	100	100	100	100	90	92	100	85	96.3	95.5
1	67	2	1	1	1	3	50	100	100	100	100	90	92	100	70	92.5	95.5
1	65	2	2	1	2	2	50	100	100	100	100	80	88	100	95	98.8	92
1	66	2	1	1	1	3	50	100	100	100	100	90	88	100	75	93.8	94.5
1	48	2	1	1	1	1	50	95	75	100	80	70	68	90	40	72.5	82
1	66	2	1	1	1	1	75	85	100	66.6667	80	60	72	100	40	76.3	74.7
1	62	1	1	2	2	2	25	50	0	0	80	50	56	67.5	45	43.8	43.4
1	68	2	1	1	1	1	50	70	50	66.6667	90	70	72	77.5	45	63.8	71.5
1	51	2	1	1	1	3	50	100	100	100	100	95	92	100	95	98.8	96.8
1	58	1	1	2	2	2	50	60	100	100	100	50	60	100	45	76.3	77.5
1	72	1	1	2	2	3	50	50	75	0	80	75	72	90	50	63.8	59.3
1	52	1	1	2	2	3	50	50	100	100	80	75	76	90	55	71.3	85.3
1	58	1	1	2	2	3	50	50	100	100	40	70	68	90	55	61.3	82
1	68	1	1	2	2	3	50	50	75	100	80	70	68	60	35	60	74.5
1	55	1	1	2	2	2	50	85	100	100	100	85	80	100	70	88.8	91.3
1	37	2	1	1	1	2	50	100	100	100	100	100	100	100	100	100	100
1	74	1	1	2	2	2	75	60	0	100	80	65	76	67.5	60	50	77.1
1	74	1	1	2	2	2	50	60	100	100	100	50	64	67.5	45	76.3	70.4
1	36	2	1	1	1	2	50	100	100	100	100	100	100	100	100	100	100
1	69	1	1	2	2	3	50	50	100	100	80	70	72	90	50	70	83
1	74	1	1	2	2	3	50	50	100	100	80	75	72	90	55	71.3	84.3
1	65	1	1	2	2	3	50	50	100	100	80	65	72	90	40	67.5	81.8
1	61	1	1	2	2	3	50	50	100	100	80	70	76	90	50	70	84
1	57	1	1	2	2	3	50	50	100	100	80	75	72	90	50	70	84.3
1	61	1	1	2	2	2	50	80	100	100	80	85	80	100	70	82.5	91.3
1	62	1	1	2	2	3	50	50	100	100	100	70	72	90	50	75	83
1	68	1	1	2	2	2	75	60	0	100	80	75	80	67.5	40	45	80.6
1	61	1	1	2	2	2	50	60	100	100	80	80	80	100	75	78.8	90
1	44	2	1	1	1	2	50	100	100	100	100	100	100	100	100	100	100
1	63	1	1	1	2	2	50	70	100	100	80	80	84	87.5	55	76.3	87.9
1	62	1	1	1	2	2	50	65	100	100	100	90	92	100	55	80	95.5
1	50	1	1	1	2	2	50	90	100	100	100	80	76	100	65	88.8	89
1	65	1	1	1	1	3	50	75	100	100	100	100	100	100	90	91.3	100
1	51	1	1	2	2	2	50	90	100	100	100	80	88	100	90	95	92
1	58	1	1	2	2	3	75	90	0	0	80	50	52	67.5	30	50	42.4
1	69	1	1	2	2	3	50	65	100	100	100	50	44	90	65	82.5	71
1	45	1	1	2	2	3	50	95	100	100	100	50	44	100	75	92.5	73.5
1	51	1	1	2	2	3	50	90	100	100	100	50	44	90	75	91.3	71
1	72	1	1	2	2	3	50	65	100	100	100	50	44	80	65	82.5	68.5
1	55	1	1	2	2	3	50	95	100	100	100	50	44	100	75	92.5	73.5
1	65	1	1	2	2	3	50	90	100	100	100	50	44	90	65	88.8	71
1	56	1	1	2	2	2	50	90	100	100	80	75	80	100	80	87.5	88.8
1	71	1	1	2	2	3	50	65	100	100	100	50	44	80	65	82.5	68.5
1	71	1	1	2	2	3	50	75	100	66.6667	80	50	44	80	65	80	60.2
1	75	1	1	2	2	2	75	60	0	100	80	70	76	67.5	60	50	78.4
1	75	1	1	2	2	3	50	55	100	66.6667	100	50	44	80	55	77.5	60.2
1	63	1	1	2	2	3	50	90	100	100	100	50	44	90	65	88.8	71
1	66	1	1	2	2	3	50	65	100	100	100	50	44	90	65	82.5	71
1	49	1	1	2	2	2	50	90	100	100	100	80	80	100	70	90	90
1	62	1	1	2	2	2	50	85	75	100	80	75	80	87.5	65	76.3	85.6
1	70	1	1	2	2	2	50	70	0	100	80	70	76	77.5	65	53.8	80.9
1	52	1	1	2	2	1	50	85	100	100	80	50	60	80	45	77.5	72.5
1	73	1	1	2	2	1	50	60	100	100	80	50	64	67.5	45	71.3	70.4
1	72	1	1	2	2	1	50	45	100	100	80	50	60	77.5	40	66.3	71.9
1	71	1	1	2	2	2	50	65	0	100	80	70	72	67.5	65	52.5	77.4
1	67	1	1	2	2	2	50	85	0	100	80	75	80	77.5	70	58.8	83.1
1	58	1	1	2	2	1	50	65	100	100	80	50	64	55	45	72.5	67.3
1	69	1	1	2	2	2	75	70	0	100	80	75	80	77.5	65	53.8	83.1
1	65	1	1	2	2	2	50	75	0	100	80	70	72	77.5	65	55	79.9
1	49	1	1	2	2	1	50	75	100	100	80	50	60	67.5	45	75	69.4
1	75	1	1	2	2	1	50	90	100	100	80	45	56	77.5	45	78.8	69.6
1	72	1	1	2	2	2	50	65	0	100	80	75	76	77.5	65	52.5	82.1
1	65	1	1	2	2	2	50	80	100	100	80	75	80	87.5	65	81.3	85.6
1	74	1	1	2	2	2	50	75	0	100	80	75	80	77.5	65	55	83.1
1	71	1	1	2	2	2	50	70	0	100	80	75	80	77.5	65	53.8	83.1
1	63	1	1	2	2	2	50	85	100	100	80	80	80	87.5	80	86.3	86.9
1	53	1	1	2	2	3	50	95	100	100	100	85	80	100	75	92.5	91.3
1	69	1	1	2	2	1	50	75	100	100	80	45	60	67.5	45	75	68.1
1	69	1	1	2	2	1	50	85	100	100	80	50	60	77.5	45	77.5	71.9
1	69	1	1	2	2	1	50	90	100	100	80	50	60	67.5	45	78.8	69.4
1	74	1	1	2	2	1	50	90	100	100	80	45	64	77.5	45	78.8	71.6
1	71	1	1	2	2	1	50	90	100	100	80	50	64	67.5	45	78.8	70.4
1	73	1	1	2	2	1	50	80	100	100	80	50	60	67.5	45	76.3	69.4
1	72	1	1	2	2	1	50	80	100	100	80	50	64	67.5	45	76.3	70.4
1	58	1	1	2	2	1	50	85	100	100	80	50	64	67.5	45	77.5	70.4
1	56	1	1	2	2	1	50	60	0	33.3333	100	75	84	100	55	53.8	73.1
1	58	1	1	2	2	1	50	75	75	66.6667	100	90	92	100	70	80	87.2
1	65	1	1	2	2	1	50	60	0	66.6667	100	90	92	100	65	56.3	87.2
1	72	1	1	2	2	1	50	80	0	33.3333	100	80	84	100	65	61.3	74.3
1	55	1	1	2	2	1	50	80	75	66.6667	100	90	92	100	80	83.8	87.2
1	74	1	1	2	2	1	50	65	50	66.6667	100	80	84	100	65	70	82.7
1	71	1	1	2	2	1	50	65	25	33.3333	100	80	84	100	65	63.8	74.3
1	68	1	1	2	2	1	50	60	25	33.3333	100	80	84	100	65	62.5	74.3
1	52	1	1	2	2	1	50	80	100	100	100	90	92	100	65	86.3	95.5
1	69	1	1	1	1	3	75	65	100	100	80	50	56	67.5	30	68.8	68.4
1	67	2	2	1	2	3	50	90	100	100	80	55	68	77.5	50	80	75.1
1	67	2	1	1	1	2	75	75	100	100	80	60	76	67.5	30	71.3	75.9
1	65	1	1	1	1	3	50	75	100	100	100	100	100	100	90	91.3	100
1	57	1	1	1	1	3	50	90	100	100	100	100	96	100	85	93.8	99
1	65	1	1	1	1	3	50	80	100	100	100	100	100	100	80	90	100
1	56	2	1	1	2	2	0	100	100	100	100	50	60	50	60	90	65
1	57	1	1	2	2	1	50	80	100	100	80	50	60	67.5	45	76.3	69.4
1	68	1	1	1	2	2	75	45	0	0	80	75	80	77.5	45	42.5	58.1
1	57	2	1	1	2	2	0	100	100	100	100	50	60	50	60	90	65
1	58	2	1	1	2	2	0	100	100	100	100	50	60	50	60	90	65
1	59	2	1	1	2	2	50	100	100	100	100	50	60	50	60	90	65
1	37	1	1	2	2	3	50	95	100	100	100	85	84	100	80	93.8	92.3
1	61	1	1	2	2	1	75	95	100	100	80	85	88	100	60	83.8	93.3
1	63	1	1	2	2	1	50	95	100	100	100	85	92	100	70	91.3	94.3
1	71	1	1	2	2	1	75	85	100	100	80	80	88	100	65	82.5	92
1	75	1	1	2	2	1	75	85	100	100	100	80	92	87.5	65	87.5	89.9
1	75	1	1	2	2	1	75	75	0	0	100	70	72	67.5	25	50	52.4
1	65	1	1	2	2	1	75	85	100	100	80	85	88	100	25	72.5	93.3
1	61	1	1	2	2	1	50	95	100	100	100	90	92	100	65	90	95.5
1	53	1	1	2	2	2	50	100	100	100	100	90	92	100	85	96.3	95.5
1	57	1	1	2	2	2	50	100	100	100	100	90	92	100	70	92.5	95.5
1	58	1	1	2	2	2	50	100	100	100	100	90	92	100	70	92.5	95.5
1	51	1	1	2	2	1	50	95	100	100	80	50	60	67.5	45	80	69.4
1	53	1	1	2	2	1	75	65	100	100	80	50	64	67.5	45	72.5	70.4
1	58	1	1	2	2	2	50	100	100	100	100	90	92	100	70	92.5	95.5
1	73	1	1	2	2	1	50	85	100	100	80	50	60	67.5	45	77.5	69.4
1	70	1	1	2	2	1	50	80	100	100	80	50	60	67.5	45	76.3	69.4
1	66	1	1	2	2	1	50	40	100	100	80	50	60	67.5	45	66.3	69.4
1	66	1	1	2	2	3	50	50	100	66.6667	80	50	52	57.5	60	72.5	56.5
1	67	1	1	1	1	1	25	65	100	100	80	80	92	77.5	65	77.5	87.4
1	61	1	1	2	2	3	50	90	100	100	100	50	44	90	65	88.8	71
1	72	1	1	2	2	3	50	65	100	100	100	75	76	80	65	82.5	82.8
1	62	1	1	2	2	3	50	90	100	100	100	50	44	90	65	88.8	71
1	45	1	1	2	2	2	50	100	100	100	100	90	92	100	90	97.5	95.5
1	74	1	1	2	2	3	50	65	0	0	80	50	52	67.5	35	45	42.4
1	58	1	1	2	2	1	0	90	100	100	100	90	92	100	80	92.5	95.5
1	65	1	1	1	1	1	50	75	0	100	80	50	56	80	45	50	71.5
1	56	1	1	2	2	3	50	95	100	100	100	50	44	100	75	92.5	73.5
1	57	1	1	1	1	1	50	85	100	100	80	60	56	67.5	45	77.5	70.9
1	70	1	2	1	1	1	100	50	100	100	30	55	64	65	50	57.5	71
1	67	1	1	1	1	1	50	70	100	100	80	55	60	77.5	45	73.8	73.1
1	65	2	1	1	2	2	25	95	75	0	80	60	68	57.5	50	75	46.4
1	69	1	1	2	2	3	50	65	100	100	100	80	80	90	65	82.5	87.5
1	74	2	1	1	2	2	75	60	0	0	40	55	68	32.5	30	32.5	38.9
1	64	2	1	1	2	2	25	95	50	66.6667	80	70	76	67.5	70	73.8	70
1	65	1	1	1	1	1	50	75	0	100	80	50	60	67.5	45	50	69.4
1	66	1	1	2	2	3	100	85	100	100	60	60	68	45	45	72.5	68.3
1	65	2	2	1	2	3	50	85	100	100	70	85	84	87.5	70	81.3	89.1
1	72	2	1	1	2	2	75	60	0	0	70	55	64	45	40	42.5	41
1	69	1	1	2	2	2	75	90	100	100	60	50	52	55	45	73.8	64.3
1	71	1	1	2	2	3	50	65	100	100	100	50	44	80	65	82.5	68.5
1	70	1	1	2	2	3	50	65	100	100	100	50	44	80	65	82.5	68.5
1	71	1	1	2	2	2	100	80	100	100	50	80	72	55	45	68.8	76.8
1	74	2	1	1	2	2	50	40	25	66.6667	70	55	60	45	30	41.3	56.7
1	67	1	1	2	2	2	100	20	0	0	60	80	80	55	70	37.5	53.8
1	67	1	1	2	2	2	50	30	0	0	60	80	80	45	70	40	51.3
1	67	1	1	2	2	2	75	25	0	0	60	80	80	45	70	38.8	51.3
1	51	2	1	1	1	1	50	100	100	100	100	95	76	100	100	100	92.8
1	75	1	1	2	2	1	75	85	50	100	100	80	92	87.5	65	75	89.9
1	75	1	1	2	2	3	50	65	100	100	100	50	44	80	65	82.5	68.5
1	66	1	1	2	2	2	75	90	100	100	100	85	92	87.5	65	88.8	91.1
1	72	1	1	2	2	2	75	80	75	100	100	75	88	87.5	65	80	87.6
1	75	1	1	2	2	2	75	85	75	100	100	85	92	87.5	65	81.3	91.1
1	71	1	1	2	2	2	75	90	100	100	100	85	92	100	65	88.8	94.3
1	60	1	1	2	2	3	50	90	100	100	100	45	32	90	65	88.8	66.8
1	66	1	1	1	2	1	25	55	0	0	60	50	52	55	45	40	39.3
1	71	2	2	1	2	3	50	100	100	66.6667	90	55	72	100	75	91.3	73.4
1	72	2	2	1	2	3	50	75	75	100	80	80	76	87.5	65	73.8	85.9
1	69	2	2	1	2	3	50	90	100	100	100	80	92	90	80	92.5	90.5
1	72	1	1	1	2	3	0	95	100	100	100	100	100	100	100	98.8	100
1	67	2	2	1	2	3	50	95	75	66.6667	80	80	76	100	70	80	80.7
1	60	1	1	2	2	2	50	95	100	100	100	90	92	100	70	91.3	95.5
1	67	1	1	1	1	2	50	80	75	100	80	80	80	87.5	65	75	86.9
1	69	2	2	1	2	3	50	90	100	100	80	80	80	77.5	70	85	84.4
1	68	2	2	1	2	1	50	90	100	100	80	70	72	67.5	65	83.8	77.4
1	71	1	2	1	1	1	100	55	100	100	40	45	52	45	50	61.3	60.5
1	68	1	2	1	1	1	25	90	100	100	70	45	56	55	50	77.5	64
1	67	1	1	1	1	2	50	85	100	100	60	55	56	57.5	60	76.3	67.1
1	62	1	1	2	2	3	50	90	100	100	100	70	44	100	70	90	78.5
1	73	1	1	1	2	3	50	100	100	100	100	100	100	100	80	95	100
1	69	1	1	1	2	3	50	90	100	100	100	100	100	100	100	97.5	100
1	57	1	1	1	1	2	50	100	100	100	100	75	68	70	70	92.5	78.3
1	71	1	1	2	2	3	50	50	100	100	80	65	68	67.5	70	75	75.1
1	71	1	1	2	2	3	50	50	100	100	80	80	80	67.5	70	75	81.9
1	54	1	1	1	2	3	25	100	100	100	70	75	56	47.5	60	82.5	69.6
1	73	1	1	1	2	3	75	60	100	33.3333	70	50	60	87.5	45	68.8	57.7
1	71	1	1	1	2	3	50	80	50	100	80	50	60	67.5	50	65	69.4
1	52	1	1	2	2	3	100	50	100	100	80	80	80	67.5	70	75	81.9
1	57	1	1	1	1	3	50	100	100	100	90	80	80	77.5	60	87.5	84.4
1	69	1	1	1	2	3	75	90	0	0	80	50	52	67.5	45	53.8	42.4
1	58	1	1	1	1	2	50	100	100	100	90	80	80	77.5	60	87.5	84.4
1	60	2	2	2	2	2	75	90	100	66.6667	90	60	60	100	65	86.3	71.7
1	60	2	2	2	2	1	50	60	100	33.3333	70	55	48	77.5	35	66.3	53.5
1	50	1	1	1	2	3	50	95	100	100	90	80	92	100	95	95	93
1	72	1	1	2	2	3	50	50	100	100	80	80	80	67.5	70	75	81.9
1	67	1	1	2	2	3	50	50	100	100	80	80	80	77.5	70	75	84.4
1	70	1	1	1	2	3	75	50	0	0	80	75	64	42.5	45	43.8	45.4
1	68	1	1	1	2	3	25	90	75	100	80	65	80	77.5	75	80	80.6
1	62	1	1	1	2	3	50	80	75	33.3333	60	75	80	65	70	71.3	63.3
1	69	2	2	1	2	2	50	70	50	100	80	70	88	67.5	65	66.3	81.4
1	71	2	2	1	2	2	50	70	100	66.6667	80	70	64	67.5	60	77.5	67
1	62	1	1	2	2	1	50	95	100	100	100	90	92	100	75	92.5	95.5
1	74	1	1	2	2	1	50	70	50	100	80	90	92	77.5	60	65	89.9
1	65	1	1	1	1	3	50	80	100	66.6667	80	90	92	77.5	55	78.8	81.5
1	68	1	2	1	1	2	75	40	0	0	80	75	80	67.5	45	41.3	55.6
1	68	1	2	1	1	3	50	65	100	100	100	85	92	100	50	78.8	94.3
1	55	1	1	1	1	3	0	100	100	100	100	100	100	100	95	98.8	100
1	60	1	1	1	2	3	0	100	100	100	100	100	100	100	100	100	100
1	60	1	1	1	2	1	50	85	0	0	80	50	60	67.5	45	52.5	44.4
1	60	1	1	2	2	1	50	90	100	100	100	100	100	87.5	75	91.3	96.9
1	62	1	1	2	2	1	50	95	100	100	90	95	92	100	75	90	96.8
1	45	1	1	2	2	1	50	95	100	100	90	90	92	100	80	91.3	95.5
1	69	2	1	1	2	3	50	100	100	100	90	75	76	77.5	70	90	82.1
1	38	1	1	2	2	1	50	100	100	100	90	90	88	100	75	91.3	94.5
1	52	1	1	2	2	1	50	95	100	100	80	90	92	77.5	65	85	89.9
1	59	1	1	1	1	3	50	95	100	100	100	90	92	100	75	92.5	95.5
1	68	1	1	1	1	3	50	75	75	66.6667	100	90	92	77.5	50	75	81.5
1	69	2	2	1	2	3	50	95	50	66.6667	80	80	80	90	75	75	79.2
1	71	2	2	1	2	3	75	50	100	100	90	90	80	87.5	65	76.3	89.4
1	74	1	2	1	1	1	50	55	100	100	40	55	52	55	45	60	65.5
1	58	1	1	1	1	3	25	90	100	100	100	90	92	100	55	86.3	95.5
1	60	2	1	1	1	1	50	85	25	0	90	50	60	80	60	65	47.5
1	63	2	1	1	1	2	25	50	0	0	80	50	44	47.5	45	43.8	35.4
1	74	2	2	1	2	3	50	95	100	100	80	65	84	90	90	91.3	84.8
1	60	2	1	1	2	2	75	95	100	100	80	65	64	100	60	83.8	82.3
1	59	1	1	1	1	1	50	85	100	100	80	50	60	67.5	45	77.5	69.4
1	64	1	1	1	1	1	50	60	0	100	80	50	60	55	45	46.3	66.3
1	65	1	1	1	1	2	25	75	100	100	100	50	60	100	45	80	77.5
1	58	1	1	1	1	1	50	70	100	100	80	50	60	100	45	73.8	77.5
1	54	1	1	1	1	1	50	65	100	100	80	55	56	67.5	45	72.5	69.6
1	47	2	1	1	1	3	50	100	100	100	100	95	92	100	85	96.3	98
1	69	1	1	1	1	3	50	65	100	100	80	60	60	67.5	45	72.5	71.9
1	58	1	1	1	1	2	50	85	75	100	80	95	100	77.5	70	77.5	93.1
1	65	1	1	1	1	2	50	80	75	100	80	90	96	77.5	70	76.3	90.9
1	59	2	2	2	2	3	0	100	100	100	100	75	80	100	90	97.5	88.8
1	74	2	2	1	2	2	75	80	100	100	80	50	60	87.5	60	80	74.4
1	73	2	2	1	2	2	50	90	100	100	80	85	88	100	65	83.8	93.3
1	60	2	2	2	2	1	50	90	50	66.6667	90	85	72	77.5	45	68.8	75.3
1	65	1	1	1	1	1	25	85	50	66.6667	90	75	68	77.5	45	67.5	71.8
1	68	2	2	1	2	1	50	80	100	100	80	90	88	90	70	82.5	92
1	75	2	2	1	2	1	50	85	100	100	80	70	84	87.5	60	81.3	85.4
1	47	2	2	2	2	3	50	100	100	100	100	80	68	80	95	98.8	82
1	66	1	1	1	1	2	50	85	75	100	80	95	100	77.5	70	77.5	93.1
1	74	2	2	1	2	2	50	75	25	100	80	75	92	100	65	61.3	91.8
1	67	2	2	1	2	1	50	95	100	100	100	90	92	100	75	92.5	95.5
1	72	2	2	1	2	2	75	75	50	100	80	65	88	77.5	45	62.5	82.6
1	75	2	2	1	2	1	50	50	100	100	100	85	84	100	75	81.3	92.3
1	73	2	2	1	2	1	50	75	100	100	100	70	84	100	55	82.5	88.5
1	75	2	2	1	2	1	75	60	0	100	80	85	84	90	65	51.3	89.8
1	66	1	1	1	1	1	0	80	100	100	100	65	56	90	80	90	77.8
1	67	2	2	1	2	2	50	85	100	100	100	75	80	100	60	86.3	88.8
1	66	1	1	1	1	1	25	95	100	100	100	80	44	100	95	97.5	81
1	49	2	1	1	2	2	50	95	50	100	80	75	88	77.5	75	75	85.1
1	68	2	2	1	2	3	50	95	100	100	100	90	88	100	80	93.8	94.5
1	57	1	1	1	1	1	25	50	0	0	80	50	52	67.5	40	42.5	42.4
1	75	2	2	1	2	1	50	95	100	100	100	80	88	100	70	91.3	92
1	67	2	2	1	2	2	50	95	100	100	100	80	80	100	70	91.3	90
1	67	2	2	1	2	3	50	100	100	100	100	50	40	100	100	100	72.5
1	65	1	1	1	1	2	50	100	100	100	100	50	60	100	55	88.8	77.5
1	75	2	2	1	2	2	50	95	100	100	100	85	92	100	70	91.3	94.3
1	47	2	1	1	1	3	50	100	100	100	100	70	88	100	80	95	89.5
1	74	2	2	1	2	3	50	95	100	100	80	75	84	100	45	80	89.8
1	74	2	2	1	2	3	50	65	0	100	60	70	88	77.5	35	40	83.9
1	60	1	1	1	1	2	50	80	100	100	80	50	60	87.5	45	76.3	74.4
1	55	1	1	1	1	2	50	95	100	100	100	50	60	100	45	85	77.5
1	69	1	1	1	1	3	50	90	100	100	100	50	60	100	45	83.8	77.5
1	66	1	1	1	1	2	50	90	100	100	100	50	60	100	45	83.8	77.5
1	60	2	2	2	2	3	75	90	25	100	80	70	80	77.5	65	65	81.9
1	48	2	2	2	2	1	50	70	100	100	100	50	60	70	60	82.5	70
1	72	2	2	1	2	3	50	80	100	100	100	65	84	90	30	77.5	84.8
1	73	2	2	1	2	3	75	95	100	100	100	85	76	100	80	93.8	90.3
1	68	2	2	1	2	3	50	95	100	100	100	90	92	100	95	97.5	95.5
1	46	2	2	2	2	2	50	100	100	100	100	90	76	100	90	97.5	91.5
1	34	2	2	2	2	2	50	50	100	100	80	50	48	57.5	60	72.5	63.9
1	60	2	2	2	2	2	0	100	100	33.3333	90	50	60	37.5	55	86.3	45.2
1	70	2	2	1	2	2	0	95	100	100	100	80	80	77.5	80	93.8	84.4
1	70	2	2	1	2	1	0	100	100	100	100	70	84	77.5	90	97.5	82.9
1	66	1	1	1	2	3	25	100	100	100	100	80	68	90	65	91.3	84.5
1	72	2	2	1	2	2	25	100	100	100	100	75	68	90	70	92.5	83.3
1	66	1	1	1	1	2	50	80	75	100	80	80	88	77.5	50	71.3	86.4
1	59	2	2	2	2	2	50	90	75	100	80	100	100	77.5	85	82.5	94.4
1	58	1	1	1	1	1	75	65	0	0	100	35	40	60	55	55	33.8
1	69	1	1	1	1	2	75	55	0	0	100	60	44	50	30	46.3	38.5
1	60	2	1	1	2	3	50	100	100	100	90	70	72	77.5	70	90	79.9
1	68	1	1	1	1	1	75	70	0	0	100	45	44	50	45	53.8	34.8
1	70	2	1	1	2	2	50	85	50	100	80	75	72	65	65	70	78
1	71	2	2	2	2	1	25	90	100	100	90	80	72	100	55	83.8	88
1	75	2	2	2	2	1	50	75	100	100	80	45	44	80	45	75	67.3
1	55	2	2	2	2	1	50	90	100	66.6667	100	90	88	100	65	88.8	86.2
1	68	1	1	1	1	1	75	70	0	0	100	30	56	50	55	56.3	34
1	56	1	1	1	1	2	50	60	0	0	100	50	24	50	55	53.8	31
1	63	1	1	1	1	2	75	55	0	0	100	40	48	50	55	52.5	34.5
1	62	1	1	1	1	3	75	55	100	100	100	85	96	100	75	82.5	95.3
1	58	2	2	2	2	1	50	70	100	100	80	70	64	67.5	60	77.5	75.4
1	60	1	1	1	1	3	50	100	100	100	100	85	88	100	90	97.5	93.3
1	60	1	1	1	1	3	50	100	100	100	100	90	92	100	70	92.5	95.5
1	62	1	1	1	1	3	50	100	100	100	100	90	92	100	90	97.5	95.5
1	47	1	1	1	1	3	50	100	100	100	100	90	92	100	90	97.5	95.5
1	54	1	1	1	1	3	50	100	100	100	100	90	92	100	90	97.5	95.5
1	66	1	1	1	1	3	50	95	100	100	100	55	64	100	45	85	79.8
1	64	1	1	1	1	2	0	90	100	100	100	40	76	50	60	87.5	66.5
1	74	2	2	2	2	1	25	35	50	66.6667	70	65	60	77.5	45	50	67.3
1	58	1	1	1	1	3	0	95	100	100	100	85	72	50	55	87.5	76.8
1	68	1	1	1	1	3	0	90	100	100	100	85	88	50	55	86.3	80.8
1	66	1	1	1	1	1	0	90	100	100	100	90	92	100	55	86.3	95.5
1	67	1	1	1	1	3	0	90	100	100	100	90	92	100	55	86.3	95.5
1	70	1	1	1	1	3	0	80	100	100	100	50	60	100	55	83.8	77.5
1	55	1	1	1	1	1	50	95	100	100	100	90	92	100	55	87.5	95.5
1	65	1	1	1	1	1	25	95	100	100	100	65	76	100	55	87.5	85.3
1	61	1	1	1	1	1	0	95	100	100	100	90	92	100	55	87.5	95.5
1	59	2	2	2	2	1	50	90	0	0	80	65	68	67.5	60	57.5	50.1
1	60	1	1	1	1	2	50	100	75	100	100	90	92	100	90	91.3	95.5
1	67	1	1	1	1	2	50	100	100	100	100	90	92	100	90	97.5	95.5
1	66	1	1	1	1	3	50	100	100	100	100	90	92	100	90	97.5	95.5
1	69	1	1	1	1	2	50	100	100	100	100	90	92	100	90	97.5	95.5
1	69	1	1	1	1	1	75	65	0	0	80	25	44	42.5	40	46.3	27.9
1	55	1	1	1	1	2	50	95	100	100	100	90	92	100	90	96.3	95.5
1	69	1	1	1	1	3	50	95	100	100	100	90	92	100	90	96.3	95.5
1	51	1	1	1	1	2	50	95	100	100	100	90	92	100	90	96.3	95.5
1	54	1	1	1	1	2	50	95	100	100	100	90	92	100	90	96.3	95.5
1	51	1	1	1	1	3	50	85	100	66.6667	90	80	60	47.5	70	86.3	63.5
1	50	1	1	1	1	3	50	90	50	66.6667	80	65	64	47.5	60	70	60.8
1	58	1	1	1	1	2	25	90	75	33.3333	80	85	68	47.5	60	76.3	58.5
1	56	1	1	1	1	3	50	90	75	66.6667	80	70	52	47.5	60	76.3	59
1	55	1	1	1	1	3	0	100	100	100	80	75	68	100	65	86.3	85.8
1	71	1	1	1	2	3	75	100	100	100	80	50	52	60	100	95	65.5
1	72	1	1	1	2	1	25	90	100	100	100	100	80	87.5	55	86.3	91.9
1	58	1	1	1	2	1	50	50	100	100	80	50	52	65	45	68.8	66.8
1	72	1	1	1	2	2	75	85	100	100	80	95	96	77.5	65	82.5	92.1
1	70	1	1	2	2	3	25	50	100	100	80	45	52	55	45	68.8	63
1	72	1	1	1	2	1	0	100	100	100	100	85	100	100	85	96.3	96.3
1	69	1	1	1	2	1	0	90	100	100	80	80	80	77.5	80	87.5	84.4
1	69	1	1	1	2	2	0	95	100	100	80	80	84	77.5	65	85	85.4
1	64	1	1	1	1	3	0	100	100	100	100	80	80	100	65	91.3	90
1	75	1	1	1	2	1	0	95	100	100	90	80	92	90	80	91.3	90.5
1	71	1	1	1	2	2	0	95	100	100	80	80	80	100	70	86.3	90
1	69	1	1	1	2	3	50	55	25	0	80	45	52	57.5	55	53.8	38.6
1	69	1	1	1	2	1	0	85	100	100	80	65	88	100	55	80	88.3
1	69	1	1	1	2	2	0	95	100	100	80	80	80	87.5	80	88.8	86.9
1	74	1	1	1	2	2	25	80	75	0	80	50	52	47.5	50	71.3	37.4
1	64	1	1	1	1	2	75	50	100	100	80	50	52	57.5	45	68.8	64.9
1	66	1	1	1	2	2	0	95	100	100	100	70	76	100	50	86.3	86.5
1	64	1	1	1	1	3	50	95	100	100	100	80	84	100	50	86.3	91
1	56	1	1	1	2	3	50	95	100	100	100	80	76	100	55	87.5	89
1	58	1	1	1	2	2	50	95	100	100	100	75	76	100	55	87.5	87.8
2	69	2	1	1	2	1	25	60	0	0	80	65	72	67.5	45	46.3	51.1
2	64	2	1	1	2	1	25	60	0	0	80	55	60	67.5	45	46.3	45.6
2	70	2	1	1	2	1	25	60	0	0	80	60	68	67.5	45	46.3	48.9
2	64	2	1	1	2	1	25	60	0	0	80	60	56	67.5	45	46.3	45.9
2	66	2	1	1	2	1	25	60	0	0	80	60	68	67.5	45	46.3	48.9
2	68	2	1	1	2	1	25	60	0	0	80	45	72	67.5	45	46.3	46.1
2	71	2	1	1	2	1	25	60	0	0	80	50	52	67.5	45	46.3	42.4
2	64	2	1	1	2	1	25	60	0	0	80	45	64	67.5	45	46.3	44.1
2	68	2	1	1	2	1	25	60	0	0	80	45	64	67.5	45	46.3	44.1
2	71	2	1	1	2	1	25	60	0	0	80	40	68	67.5	45	46.3	43.9
2	68	2	1	1	2	1	25	60	0	0	80	50	60	67.5	45	46.3	44.4
2	67	2	1	1	2	1	25	60	0	0	80	50	60	67.5	45	46.3	44.4
2	55	2	1	1	2	1	25	60	0	0	80	45	64	67.5	45	46.3	44.1
2	64	2	1	1	2	1	25	60	0	0	80	40	68	67.5	45	46.3	43.9
2	71	2	1	1	2	1	25	60	0	0	80	40	64	67.5	45	46.3	42.9
2	71	2	1	1	2	2	25	60	0	0	80	40	72	67.5	45	46.3	44.9
2	67	2	1	1	2	1	25	60	0	0	80	45	64	67.5	45	46.3	44.1
2	71	2	1	1	2	1	25	60	0	0	80	45	64	67.5	45	46.3	44.1
2	67	2	1	1	2	1	25	60	0	0	80	45	64	67.5	45	46.3	44.1
2	68	2	1	1	2	1	25	60	0	0	80	45	64	67.5	45	46.3	44.1
2	71	2	1	1	2	2	25	60	0	0	80	50	60	67.5	45	46.3	44.4
2	66	2	1	1	2	1	25	60	0	0	80	50	64	67.5	45	46.3	45.4
2	56	2	1	1	2	1	25	60	0	0	80	50	60	67.5	45	46.3	44.4
2	59	2	1	1	2	1	25	60	0	0	80	45	60	67.5	45	46.3	43.1
2	72	2	1	1	2	1	25	60	0	0	80	50	60	67.5	45	46.3	44.4
2	59	2	1	1	2	1	25	60	0	0	80	45	60	67.5	45	46.3	43.1
2	66	2	1	1	2	1	25	60	0	0	80	45	60	67.5	45	46.3	43.1
2	69	2	1	1	2	1	25	60	0	0	80	45	60	67.5	45	46.3	43.1
2	74	2	1	1	2	1	25	60	0	0	80	45	60	67.5	45	46.3	43.1
2	73	2	1	1	2	1	25	60	0	0	80	50	60	67.5	45	46.3	44.4
2	49	2	1	1	2	1	25	60	0	0	80	45	60	67.5	45	46.3	43.1
2	66	2	1	1	2	1	25	60	0	0	80	50	60	67.5	45	46.3	44.4
2	51	2	1	1	2	1	25	60	0	0	80	45	64	67.5	45	46.3	44.1
2	73	2	1	1	2	1	25	60	0	0	80	50	60	67.5	45	46.3	44.4
2	71	2	1	1	2	2	25	60	0	0	80	45	64	67.5	45	46.3	44.1
2	68	2	1	1	2	1	25	60	0	0	80	45	64	67.5	45	46.3	44.1
2	64	2	1	1	2	1	25	60	0	0	80	50	60	77.5	45	46.3	46.9
2	57	2	1	1	2	1	25	65	0	0	80	60	68	67.5	45	47.5	48.9
2	74	2	1	1	2	1	25	60	0	0	80	45	64	67.5	45	46.3	44.1
2	69	2	1	1	2	1	25	60	0	0	80	50	60	67.5	45	46.3	44.4
2	69	2	1	1	2	1	25	60	0	0	80	45	64	67.5	45	46.3	44.1
2	69	2	1	1	2	1	25	60	0	0	80	45	64	67.5	45	46.3	44.1
2	70	2	1	1	2	1	25	60	0	0	80	45	64	67.5	45	46.3	44.1
2	52	2	1	1	2	1	25	75	0	0	100	70	72	67.5	45	55	52.4
2	67	2	1	1	2	1	25	60	0	0	80	50	60	67.5	45	46.3	44.4
2	68	2	1	1	2	1	25	60	0	0	80	45	64	67.5	45	46.3	44.1
2	66	2	1	1	2	1	25	60	0	0	80	50	60	67.5	45	46.3	44.4
2	67	2	1	1	2	1	25	60	0	0	80	45	64	67.5	45	46.3	44.1
2	61	2	1	1	2	1	25	60	0	0	80	45	64	67.5	45	46.3	44.1
2	72	2	1	1	2	1	25	60	0	0	80	45	64	67.5	45	46.3	44.1
2	62	2	1	1	2	1	25	60	0	0	80	45	64	67.5	45	46.3	44.1
2	60	2	1	1	2	1	25	60	0	0	80	45	64	67.5	45	46.3	44.1
2	45	2	1	1	2	1	25	60	0	0	80	45	64	67.5	45	46.3	44.1
2	71	2	1	1	2	1	25	60	0	0	80	45	64	67.5	45	46.3	44.1
2	68	2	1	1	2	1	25	60	0	0	80	50	64	67.5	45	46.3	45.4
2	67	2	1	1	2	1	25	60	0	0	80	50	64	67.5	55	48.8	45.4
2	62	2	1	1	2	1	25	60	0	0	80	50	60	67.5	45	46.3	44.4
2	74	2	1	1	2	1	25	60	0	0	80	45	64	67.5	45	46.3	44.1
2	75	2	1	1	2	1	25	60	0	0	80	45	60	67.5	45	46.3	43.1
2	69	2	1	1	2	1	25	60	0	0	80	45	64	67.5	45	46.3	44.1
2	66	2	1	1	2	1	25	60	0	0	80	50	60	67.5	45	46.3	44.4
2	67	2	1	1	2	1	25	60	0	0	80	50	60	67.5	45	46.3	44.4
2	70	2	1	1	2	1	25	60	0	33.3333	80	55	60	67.5	45	46.3	54
2	69	2	1	1	2	1	25	60	0	0	80	45	64	67.5	45	46.3	44.1
2	69	2	1	1	2	1	25	60	0	0	80	55	60	67.5	45	46.3	45.6
2	66	2	1	1	2	1	25	65	0	0	80	65	68	67.5	45	47.5	50.1
2	70	2	1	1	2	1	25	60	0	0	80	45	64	67.5	45	46.3	44.1
2	52	2	1	1	2	3	50	85	75	100	80	65	52	67.5	55	73.8	71.1
2	70	2	1	1	2	3	100	85	0	33.3333	80	40	36	45	40	51.3	38.6
2	60	2	1	1	2	2	75	60	75	66.6667	50	40	56	37.5	55	60	50
2	59	2	1	1	2	2	50	50	100	66.6667	60	50	48	55	45	63.8	54.9
2	61	2	1	1	2	2	75	45	50	66.6667	60	50	48	55	55	52.5	54.9
2	68	2	1	1	2	3	50	65	100	100	100	100	100	80	65	82.5	95
2	60	2	1	1	2	3	100	80	0	0	80	50	56	47.5	45	51.3	38.4
2	65	2	1	1	2	3	50	85	100	100	80	90	92	77.5	70	83.8	89.9
2	49	2	1	1	2	3	50	95	100	100	90	90	92	77.5	70	88.8	89.9
2	75	2	1	1	2	3	75	90	0	0	80	45	52	45	45	53.8	35.5
2	74	2	1	1	2	3	100	90	0	0	80	50	52	45	45	53.8	36.8
2	67	2	1	1	2	3	50	75	100	100	80	90	92	77.5	65	80	89.9
2	70	2	1	1	2	3	100	80	0	0	80	30	32	32.5	40	50	23.6
2	70	2	1	1	2	3	100	80	0	0	80	50	52	67.5	45	51.3	42.4
2	74	2	1	1	2	3	100	85	100	33.3333	80	50	52	67.5	45	77.5	50.7
2	72	2	1	1	2	3	50	75	100	100	80	90	92	77.5	65	80	89.9
2	73	2	1	1	2	3	50	75	100	100	80	85	92	77.5	65	80	88.6
2	72	2	1	1	2	3	50	75	100	100	80	80	92	77.5	65	80	87.4
2	56	2	1	1	2	3	50	95	100	100	80	90	92	77.5	65	85	89.9
2	68	2	1	1	2	3	50	75	100	100	80	80	92	77.5	65	80	87.4
2	70	2	1	1	2	3	50	85	100	100	80	90	92	77.5	65	82.5	89.9
2	61	2	1	1	2	3	50	95	100	100	80	90	92	77.5	65	85	89.9
2	70	2	1	1	2	3	50	85	100	100	80	90	92	77.5	65	82.5	89.9
2	57	2	1	1	2	3	50	95	100	100	80	90	92	77.5	70	86.3	89.9
2	66	2	1	1	2	3	50	95	100	100	80	90	92	77.5	65	85	89.9
2	68	2	1	1	2	3	50	85	100	100	80	85	92	77.5	65	82.5	88.6
2	73	2	1	1	2	3	50	85	100	100	80	90	92	77.5	65	82.5	89.9
2	68	2	1	1	2	3	50	85	100	100	80	90	92	77.5	65	82.5	89.9
2	51	2	1	1	2	3	50	90	100	100	80	90	92	77.5	65	83.8	89.9
2	64	2	1	1	2	3	100	85	0	0	80	60	52	45	45	52.5	39.3
2	62	2	1	1	2	3	50	95	100	100	100	75	80	77.5	50	86.3	83.1
2	63	2	1	1	2	3	100	85	75	33.3333	80	50	48	57.5	45	71.3	47.2
2	64	2	1	1	2	3	100	85	50	66.6667	80	45	52	67.5	45	65	57.8
2	70	2	1	1	2	3	100	80	0	0	80	45	44	45	35	48.8	33.5
2	63	2	1	1	2	3	50	85	100	100	80	90	92	77.5	65	82.5	89.9
2	74	2	1	1	2	3	50	80	100	100	80	80	84	77.5	65	81.3	85.4
2	65	2	1	1	2	3	50	85	100	100	80	80	84	77.5	65	82.5	85.4
2	66	2	1	1	2	3	50	80	100	100	80	80	84	77.5	65	81.3	85.4
2	67	2	1	1	2	3	50	85	100	100	80	80	84	77.5	65	82.5	85.4
2	52	2	1	1	2	2	75	50	100	100	70	45	52	67.5	65	71.3	66.1
2	64	2	1	1	2	2	25	50	100	100	60	50	48	35	60	67.5	58.3
2	65	2	1	1	2	2	50	50	100	100	60	45	48	57.5	50	65	62.6
2	63	2	1	1	2	2	25	45	100	100	80	40	44	55	45	67.5	59.8
2	51	2	1	1	2	2	75	50	100	100	70	50	48	47.5	55	68.8	61.4
2	62	2	1	1	2	3	75	85	50	66.6667	80	50	52	55	45	65	55.9
2	59	2	1	1	2	2	25	50	100	100	60	45	52	45	65	68.8	60.5
2	63	2	1	1	2	2	75	50	100	100	70	45	48	57.5	55	68.8	62.6
2	69	2	1	1	2	2	50	50	100	100	70	45	52	32.5	55	68.8	57.4
2	70	2	1	1	2	3	100	80	0	100	80	50	52	55	45	51.3	64.3
2	74	2	1	1	2	2	75	50	100	100	70	50	52	55	50	67.5	64.3
2	71	2	1	1	2	3	75	85	75	100	100	60	64	67.5	40	75	72.9
2	74	2	1	1	2	2	50	50	100	100	80	55	48	45	50	70	62
2	75	2	1	1	2	2	25	45	100	100	80	40	48	57.5	60	71.3	61.4
2	71	2	1	1	2	2	50	50	100	100	70	50	52	67.5	55	68.8	67.4
2	70	2	1	1	2	3	75	85	50	100	80	45	52	67.5	40	63.8	66.1
2	70	2	1	1	2	3	50	80	75	100	80	80	84	77.5	65	75	85.4
2	71	2	1	1	2	2	25	45	100	100	70	45	44	32.5	55	67.5	55.4
2	71	2	1	1	2	3	25	45	100	100	70	45	44	32.5	55	67.5	55.4
2	55	2	1	1	2	2	50	70	100	100	70	50	52	47.5	50	72.5	62.4
2	62	2	1	1	2	2	50	45	100	100	40	50	48	45	50	58.8	60.8
2	45	2	1	1	2	3	50	100	100	100	100	65	68	100	60	90	83.3
2	59	2	1	1	2	3	50	95	100	100	80	80	84	77.5	65	85	85.4
2	67	2	1	1	2	3	50	80	100	100	80	80	84	77.5	65	81.3	85.4
2	65	2	1	1	2	3	50	85	100	100	80	80	84	77.5	65	82.5	85.4
2	66	2	1	1	2	2	50	50	100	100	90	50	48	57.5	45	71.3	63.9
2	68	2	1	1	2	2	25	45	100	100	80	50	52	45	60	71.3	61.8
2	67	2	1	1	2	2	25	45	100	100	70	45	52	35	35	62.5	58
2	66	2	1	1	2	2	25	45	100	100	70	50	52	45	55	67.5	61.8
2	70	2	1	1	2	2	50	45	100	100	70	50	44	47.5	55	67.5	60.4
2	72	2	1	1	2	2	25	45	100	100	60	50	48	55	60	66.3	63.3
2	64	2	1	1	2	2	50	40	100	100	60	50	52	57.5	55	63.8	64.9
2	70	2	1	1	2	2	25	25	100	100	70	55	48	65	45	60	67
2	71	2	1	1	2	3	50	45	100	100	80	55	44	57.5	55	70	64.1
2	70	2	1	1	2	2	50	25	100	100	80	50	44	57.5	55	65	62.9
2	61	2	2	1	2	3	50	85	100	100	80	80	84	77.5	65	82.5	85.4
2	71	2	1	1	2	3	50	55	100	100	80	45	52	57.5	60	73.8	63.6
2	68	2	1	1	2	2	25	50	100	100	80	45	48	45	55	71.3	59.5
2	66	2	1	1	2	2	50	60	100	100	90	45	48	45	60	77.5	59.5
2	70	2	1	1	2	2	25	45	100	100	70	55	44	35	55	67.5	58.5
2	68	2	1	1	2	2	25	50	100	100	80	55	48	35	50	70	59.5
2	69	2	1	1	2	2	25	50	100	100	90	60	48	45	65	76.3	63.3
2	62	2	1	1	2	2	50	50	100	100	60	50	52	55	50	65	64.3
2	73	2	1	1	2	2	50	35	100	100	70	50	48	45	45	62.5	60.8
2	67	2	1	1	2	2	50	50	100	100	60	55	40	67.5	60	67.5	65.6
2	63	2	1	1	2	3	75	85	50	100	80	50	60	67.5	40	63.8	69.4
2	55	2	1	1	2	3	75	90	100	100	80	50	52	67.5	50	80	67.4
2	68	2	1	1	2	3	75	85	50	100	80	50	52	67.5	40	63.8	67.4
2	66	2	1	1	2	3	75	70	0	0	80	50	56	67.5	45	48.8	43.4
2	59	2	1	1	2	3	50	95	0	100	80	55	60	67.5	55	57.5	70.6
2	74	2	1	1	2	2	25	90	100	100	100	80	80	90	70	90	87.5
2	71	2	1	1	2	3	0	100	100	100	90	80	80	100	70	90	90
2	69	2	1	1	2	2	0	100	100	100	100	90	68	100	85	96.3	89.5
2	66	2	1	1	2	2	50	85	100	100	100	80	80	100	80	91.3	90
2	67	2	1	1	2	2	0	80	100	100	100	65	80	100	80	90	86.3
2	67	2	1	1	2	2	25	70	100	100	80	50	48	55	45	73.8	63.3
2	56	2	1	1	2	2	25	55	100	100	80	45	52	57.5	60	73.8	63.6
2	65	2	1	1	2	2	25	75	100	66.6667	80	45	52	57.5	45	75	55.3
2	65	2	1	1	2	3	50	55	100	100	70	55	44	57.5	55	70	64.1
2	64	2	1	1	2	2	50	75	100	66.6667	80	45	48	45	50	76.3	51.2
2	49	2	1	1	2	2	50	60	100	100	70	55	48	57.5	60	72.5	65.1
2	57	2	1	1	2	2	25	75	100	100	80	55	52	57.5	60	78.8	66.1
2	45	2	1	1	2	2	25	55	100	100	60	45	52	45	55	67.5	60.5
2	68	2	1	1	2	2	50	50	75	100	60	50	52	55	60	61.3	64.3
2	68	2	1	1	2	2	50	85	100	100	100	80	80	100	75	90	90
2	70	2	1	1	2	3	50	80	100	100	100	80	80	100	60	85	90
2	70	2	1	1	2	2	50	80	100	100	100	60	64	100	50	82.5	81
2	73	2	1	1	2	2	25	70	100	100	100	80	80	100	60	82.5	90
2	66	2	1	1	2	2	50	85	100	100	100	80	84	100	80	91.3	91
2	70	2	1	1	2	2	50	85	25	66.6667	100	70	76	100	55	66.3	78.2
2	72	2	1	1	2	2	0	80	100	66.6667	100	60	76	100	55	83.8	75.7
2	60	1	1	2	2	3	50	95	100	100	100	100	100	100	100	98.8	100
2	46	2	2	2	2	3	75	90	100	100	90	75	72	60	60	85	76.8
2	65	2	2	1	2	1	50	80	75	33.3333	100	80	60	77.5	50	76.3	62.7
2	68	2	2	1	2	1	50	70	100	100	100	75	84	87.5	65	83.8	86.6
2	70	2	2	1	2	1	50	75	100	100	100	90	80	100	65	85	92.5
2	69	2	2	1	2	1	25	75	100	100	100	80	92	80	70	86.3	88
2	75	1	1	1	2	1	50	60	0	100	100	70	76	67.5	45	51.3	78.4
2	70	2	2	1	2	1	75	35	0	100	80	70	80	67.5	25	35	79.4
2	70	2	2	1	2	1	75	30	0	100	80	70	76	47.5	20	32.5	73.4
2	52	2	2	1	2	1	75	55	0	100	70	85	84	35	25	37.5	76
2	52	2	2	1	2	1	75	55	0	100	70	85	84	35	25	37.5	76
2	65	2	1	1	2	1	50	75	75	100	80	70	76	77.5	55	71.3	80.9
2	62	2	2	1	2	1	75	70	0	0	80	70	84	65	55	51.3	54.8
2	65	2	2	1	2	3	25	35	75	100	60	45	48	50	55	56.3	60.8
2	69	2	2	1	2	1	75	60	0	0	80	85	80	77.5	50	47.5	60.6
2	66	2	2	1	2	3	0	40	75	100	80	45	44	35	45	60	56
2	67	2	2	1	2	3	0	40	100	33.3333	70	55	48	60	55	66.3	49.1
2	67	2	2	1	2	2	75	45	75	66.6667	80	50	56	35	55	63.8	51.9
2	69	2	2	1	2	3	25	40	75	66.6667	70	50	52	47.5	55	60	54
2	73	2	2	1	2	3	75	60	50	66.6667	50	50	44	67.5	50	52.5	57
2	61	2	1	1	1	1	50	80	25	0	80	50	52	47.5	55	60	37.4
2	70	2	2	1	2	3	50	40	75	66.6667	70	50	52	22.5	50	58.8	47.8
2	74	2	2	1	2	3	75	55	50	33.3333	70	45	44	45	45	55	41.8
2	73	2	2	1	2	3	0	85	75	100	100	60	60	50	45	76.3	67.5
2	74	2	2	1	2	3	0	85	100	100	90	60	48	50	45	80	64.5
2	72	2	2	1	2	3	25	40	75	66.6667	80	60	52	35	65	65	53.4
2	71	2	1	1	1	1	25	85	25	0	100	50	52	50	55	66.3	38
2	73	2	2	1	2	3	25	50	100	100	80	45	48	25	55	71.3	54.5
2	74	2	2	1	2	3	50	50	100	66.6667	40	50	48	22.5	45	58.8	46.8
2	69	2	2	1	2	3	50	90	100	100	80	70	72	77.5	75	86.3	79.9
2	65	2	2	1	2	3	50	95	100	100	80	70	72	77.5	75	87.5	79.9
2	70	2	2	1	2	2	50	80	0	0	80	40	52	57.5	40	50	37.4
2	70	2	2	1	2	1	0	65	100	100	80	65	76	37.5	85	82.5	69.6
2	66	2	2	1	2	2	50	95	100	100	80	75	84	77.5	80	88.8	84.1
2	55	2	1	1	1	1	25	75	100	100	80	50	48	57.5	55	77.5	63.9
2	71	2	2	1	2	1	25	85	100	100	90	80	84	37.5	80	88.8	75.4
2	73	2	2	1	2	1	50	75	100	100	100	50	92	100	65	85	85.5
2	74	2	2	1	2	1	75	50	0	0	80	50	52	67.5	45	43.8	42.4
2	66	2	2	1	2	3	0	100	100	100	100	80	76	100	90	97.5	89
2	67	2	2	1	2	3	0	90	100	100	100	90	88	100	90	95	94.5
2	74	2	2	1	2	2	50	85	100	66.6667	100	75	72	77.5	65	87.5	72.8
2	65	2	2	1	2	3	50	50	100	0	100	50	52	32.5	60	77.5	33.6
2	73	2	2	1	2	3	50	85	75	66.6667	80	50	72	67.5	70	77.5	64
2	70	2	2	1	2	3	0	85	100	100	100	90	84	90	90	93.8	91
2	67	2	2	1	2	3	50	90	100	100	100	90	92	100	85	93.8	95.5
2	71	2	2	1	2	3	0	90	100	100	100	80	84	90	90	95	88.5
2	70	2	2	1	2	2	25	85	25	33.3333	100	75	80	77.5	70	70	66.5
2	73	2	2	1	2	1	0	65	75	100	70	75	80	77.5	75	71.3	83.1
2	65	2	2	1	2	3	50	85	100	100	100	70	80	100	75	90	87.5
2	66	2	2	1	2	3	50	90	100	100	100	70	72	100	80	92.5	85.5
2	74	2	2	1	2	1	0	70	0	33.3333	80	80	80	77.5	60	52.5	67.7
2	75	2	2	1	2	3	50	90	75	33.3333	80	50	60	67.5	55	75	52.7
2	67	2	2	1	2	3	50	85	100	100	100	70	72	80	80	91.3	80.5
2	69	2	2	1	2	3	50	90	100	100	80	70	72	77.5	50	80	79.9
2	70	2	2	1	2	3	50	80	100	100	80	70	72	77.5	60	80	79.9
2	67	2	2	1	2	2	25	50	100	100	80	50	44	37.5	45	68.8	57.9
2	70	2	1	1	2	2	50	45	75	100	80	60	80	77.5	45	61.3	79.4
2	41	2	1	1	1	3	50	100	100	100	100	50	60	50	55	88.8	65
2	73	2	2	1	2	2	25	95	100	100	70	50	56	57.5	55	80	65.9
2	70	2	1	1	1	1	25	100	100	66.6667	70	50	52	67.5	50	80	59
2	41	2	1	1	1	1	50	95	100	100	100	90	96	100	95	97.5	96.5
2	60	2	1	1	1	1	50	65	75	100	80	80	80	77.5	55	68.8	84.4
2	71	2	2	1	2	2	50	65	75	33.3333	80	55	52	67.5	50	67.5	52
2	43	2	1	1	1	1	0	100	100	100	80	50	52	67.5	60	85	67.4
2	54	2	1	1	1	1	50	85	100	0	100	70	56	47.5	65	87.5	43.4
2	56	1	1	1	1	3	50	100	100	100	100	50	60	50	60	90	65
2	60	1	1	1	1	3	50	100	100	100	100	50	60	50	60	90	65
2	48	1	1	1	1	3	50	100	100	100	100	50	60	50	60	90	65
2	49	2	1	1	1	1	50	100	100	100	100	90	72	100	70	92.5	90.5
2	62	2	1	1	1	1	0	95	100	100	90	50	52	67.5	55	85	67.4
2	59	2	1	1	1	1	50	85	100	100	100	75	80	47.5	75	90	75.6
2	69	2	2	1	2	1	50	95	100	100	100	75	92	100	80	93.8	91.8
2	70	2	2	1	2	1	50	100	100	100	100	75	92	90	80	95	89.3
2	73	2	2	1	2	1	50	90	100	100	100	80	92	87.5	80	92.5	89.9
2	59	2	1	1	1	1	25	95	100	100	80	50	52	47.5	50	81.3	62.4
2	58	2	1	1	1	1	50	100	100	100	80	45	56	47.5	55	83.8	62.1
2	70	2	2	1	2	2	50	35	0	100	70	85	88	22.5	25	32.5	73.9
2	60	2	2	1	2	3	75	50	0	100	80	80	80	47.5	25	38.8	76.9
2	71	2	1	1	1	3	50	80	100	100	80	80	80	77.5	50	77.5	84.4
2	65	2	1	1	1	1	50	85	100	100	80	60	76	67.5	55	80	75.9
2	71	2	1	1	1	1	50	75	25	33.3333	70	65	72	55	45	53.8	56.3
2	71	2	1	1	1	2	0	95	100	100	90	50	52	67.5	55	85	67.4
2	58	2	1	1	1	2	50	95	100	100	80	60	60	87.5	60	83.8	76.9
2	66	2	2	1	2	3	75	40	0	100	80	85	92	47.5	35	38.8	81.1
2	63	2	2	1	2	3	75	40	0	100	80	75	80	47.5	25	36.3	75.6
2	69	1	2	1	1	2	50	80	0	0	80	50	72	57.5	55	53.8	44.9
2	58	1	1	2	2	3	50	100	0	0	100	45	60	67.5	35	58.8	43.1
2	69	2	2	1	2	2	75	45	0	100	50	80	88	22.5	25	30	72.6
2	71	2	2	1	2	2	75	35	0	100	80	85	84	47.5	35	37.5	79.1
2	69	2	2	1	2	2	75	50	0	100	80	90	92	47.5	35	41.3	82.4
2	70	2	2	1	2	2	25	100	100	100	100	90	92	100	85	96.3	95.5
2	74	2	2	1	2	2	50	80	100	66.6667	90	85	88	100	70	85	84.9
2	73	2	2	1	2	2	50	85	100	66.6667	90	85	84	100	65	85	83.9
2	34	1	1	2	2	3	50	80	100	100	80	85	80	100	100	90	91.3
2	48	1	1	2	2	3	25	95	100	100	90	90	88	100	85	92.5	94.5
2	67	2	2	1	2	1	50	85	100	66.6667	80	55	52	57.5	50	78.8	57.8
2	67	2	2	1	2	1	50	95	100	100	80	55	52	67.5	45	80	68.6
2	73	2	2	1	2	1	50	85	0	0	80	50	48	67.5	45	52.5	41.4
2	46	1	1	2	2	3	50	100	100	100	100	50	76	100	100	100	81.5
2	72	2	2	1	2	1	75	90	100	100	80	75	80	100	65	83.8	88.8
2	48	1	1	1	1	1	0	0	100	100	100	50	40	50	60	65	60
2	73	2	2	1	2	1	50	95	100	100	90	85	80	100	70	88.8	91.3
2	71	2	2	1	2	1	25	95	100	100	100	65	72	90	40	83.8	81.8
2	60	1	1	1	1	2	50	100	100	100	100	50	60	50	60	90	65
2	71	1	1	1	1	1	100	70	0	0	80	50	56	67.5	40	47.5	43.4
2	66	2	2	1	2	1	0	75	100	100	90	70	96	50	100	91.3	79
2	70	2	2	1	2	3	50	95	100	100	80	100	80	100	85	90	95
2	66	2	2	1	2	1	0	65	100	100	90	70	88	90	90	86.3	87
2	59	2	2	1	2	2	50	100	100	100	100	100	96	100	100	100	99
2	66	2	2	1	2	1	0	65	100	100	80	70	92	80	85	82.5	85.5
2	70	2	2	1	2	1	0	60	100	100	80	80	88	80	85	81.3	87
2	70	2	2	1	2	2	0	65	100	100	80	65	88	80	85	82.5	83.3
2	56	2	1	1	1	1	50	95	100	100	90	85	88	87.5	85	92.5	90.1
2	70	2	2	1	2	3	0	65	100	100	90	90	88	67.5	85	85	86.4
2	66	2	2	1	2	1	0	65	100	100	80	80	88	80	80	81.3	87
2	70	2	2	1	2	1	0	70	100	100	90	80	88	80	80	85	87
2	70	2	2	1	2	1	0	70	100	100	80	80	84	67.5	80	82.5	82.9
2	71	2	1	1	1	3	50	90	100	100	80	65	72	75	60	82.5	78
2	66	2	2	1	2	1	0	65	100	100	90	80	80	80	80	83.8	85
2	59	2	1	1	1	1	50	90	50	100	80	80	72	87.5	65	71.3	84.9
2	50	2	2	1	2	2	50	100	100	100	100	95	96	100	95	98.8	97.8
2	58	2	1	1	1	1	75	95	100	100	100	50	56	100	85	95	76.5
2	74	2	2	1	2	2	75	60	0	0	80	75	88	67.5	45	46.3	57.6
2	58	2	1	1	1	1	50	100	50	100	80	50	48	47.5	50	70	61.4
2	56	1	1	1	1	3	50	100	100	100	100	50	60	50	60	90	65
2	49	1	1	1	1	3	50	100	100	100	100	50	60	50	60	90	65
2	63	1	1	1	1	3	75	95	100	100	90	100	76	87.5	55	85	90.9
2	57	1	1	1	1	1	50	55	100	100	60	50	56	45	55	67.5	62.8
2	67	1	1	2	2	1	25	65	0	66.6667	60	40	40	45	20	36.3	47.9
2	69	2	1	1	2	1	50	60	0	66.6667	80	45	44	47.5	50	47.5	50.8
2	58	1	1	1	1	1	75	100	100	100	100	50	44	67.5	50	87.5	65.4
2	62	1	1	2	2	1	25	45	0	0	50	30	44	22.5	20	28.8	24.1
2	72	2	1	1	2	1	50	70	100	66.6667	80	60	56	67.5	55	76.3	62.5
2	63	1	1	1	1	1	50	75	100	100	80	40	44	55	60	78.8	59.8
2	50	1	1	1	1	1	0	100	100	100	100	100	100	100	55	88.8	100
2	61	1	1	1	1	2	0	100	100	100	100	100	100	50	100	100	87.5
2	60	1	1	2	2	1	25	65	0	0	70	40	36	57.5	15	37.5	33.4
2	65	1	1	1	1	1	0	100	100	100	80	50	80	100	100	95	82.5
2	62	1	1	1	1	1	50	50	100	100	60	45	48	45	55	66.3	59.5
2	67	1	1	2	2	3	50	100	100	100	100	90	96	100	70	92.5	96.5
2	68	1	1	2	2	1	25	65	0	0	80	45	48	57.5	15	40	37.6
2	49	1	1	1	1	1	0	100	100	66.6667	100	100	88	50	100	100	76.2
2	69	1	1	1	1	3	0	100	100	100	90	100	100	47.5	95	96.3	86.9
2	52	1	1	2	2	1	25	65	0	0	50	25	36	22.5	5	30	20.9
2	64	1	1	1	1	1	50	80	100	100	50	55	44	45	50	70	61
2	43	2	1	1	1	2	50	90	100	100	90	55	68	67.5	60	85	72.6
2	62	1	1	1	1	2	50	65	100	100	60	45	48	45	50	68.8	59.5
2	42	2	1	1	1	3	50	100	100	100	100	75	72	100	70	92.5	86.8
2	50	2	2	1	2	3	50	95	100	100	100	90	84	100	70	91.3	93.5
2	65	1	1	1	1	3	0	50	100	100	80	50	52	75	45	68.8	69.3
2	58	2	1	1	1	2	50	90	100	100	80	40	56	67.5	50	80	65.9
2	70	1	1	1	1	3	0	100	100	100	90	100	100	87.5	95	96.3	96.9
2	65	1	1	1	1	3	50	50	100	100	60	50	56	55	50	65	65.3
2	64	1	1	1	1	3	50	50	100	100	60	50	56	55	50	65	65.3
2	60	1	1	1	1	1	50	50	75	100	50	45	52	45	50	56.3	60.5
2	67	1	1	1	1	3	50	50	100	100	70	50	56	67.5	50	67.5	68.4
2	68	1	1	1	1	1	50	60	100	100	40	40	56	57.5	50	62.5	63.4
2	66	1	1	1	1	1	25	95	100	100	60	25	56	45	55	77.5	56.5
2	65	1	1	1	1	2	25	100	100	100	70	35	52	45	60	82.5	58
2	65	2	2	1	2	1	50	85	100	100	90	85	80	100	50	81.3	91.3
2	68	2	2	1	2	1	75	85	0	0	80	60	52	67.5	45	52.5	44.9
2	73	2	2	1	2	1	75	70	0	0	80	60	60	67.5	45	48.8	46.9
2	50	1	1	1	2	2	25	100	100	100	100	85	84	100	70	92.5	92.3
2	49	1	1	1	1	2	75	85	100	100	100	85	72	100	75	90	89.3
2	70	1	1	1	1	1	50	100	100	100	90	55	48	45	55	86.3	62
2	68	1	1	1	1	2	50	100	100	100	100	40	52	57.5	60	90	62.4
2	71	1	1	1	1	1	50	100	100	100	90	70	72	57.5	55	86.3	74.9
2	61	1	1	1	1	1	50	100	100	100	100	55	60	87.5	45	86.3	75.6
2	68	1	2	1	1	3	50	60	100	100	100	70	56	100	65	81.3	81.5
2	65	2	1	1	2	1	50	80	100	66.6667	80	75	76	67.5	40	75	71.3
2	65	2	1	1	2	1	50	70	50	100	80	60	68	67.5	40	60	73.9
2	69	2	1	1	2	1	50	55	0	66.6667	80	60	60	67.5	45	45	63.5
2	70	1	1	1	1	2	0	90	100	100	100	50	52	100	60	87.5	75.5
2	65	1	1	1	1	1	50	55	75	33.3333	90	45	48	100	40	65	56.6
2	69	1	1	1	1	1	25	30	50	0	30	60	60	25	50	40	36.3
2	74	2	1	1	2	1	75	65	0	33.3333	70	55	56	67.5	45	45	53
2	60	1	1	1	1	3	50	100	100	100	100	65	52	100	90	97.5	79.3
2	62	1	1	1	1	1	75	60	0	0	80	60	64	67.5	45	46.3	47.9
2	57	1	1	2	2	2	50	95	100	100	100	75	64	87.5	70	91.3	81.6
2	65	1	1	1	1	1	75	60	0	0	80	50	56	67.5	45	46.3	43.4
2	66	1	1	2	2	2	50	85	0	0	80	70	64	77.5	65	57.5	52.9
2	67	1	1	2	2	2	75	85	0	0	80	50	32	45	35	50	31.8
2	69	1	1	1	1	2	50	50	100	100	60	50	52	55	45	63.8	64.3
2	58	2	1	1	1	3	50	95	100	100	100	90	92	100	85	95	95.5
2	74	1	1	2	2	2	50	85	0	0	80	60	72	77.5	60	56.3	52.4
2	60	2	1	1	1	2	50	90	100	100	100	75	84	90	55	86.3	87.3
2	75	1	1	2	2	2	75	75	0	0	100	55	72	77.5	60	58.8	51.1
2	59	2	2	2	2	1	0	35	0	0	100	50	48	70	40	43.8	42
2	74	1	1	2	2	1	50	85	100	100	80	55	80	90	40	76.3	81.3
2	71	1	1	1	1	2	50	50	0	0	80	55	56	57.5	50	45	42.1
2	52	1	1	1	1	1	50	75	0	0	80	60	56	57.5	50	51.3	43.4
2	70	1	1	1	1	2	50	75	0	0	80	60	64	47.5	40	48.8	42.9
2	59	2	2	2	2	2	25	80	100	100	100	35	56	60	60	85	62.8
2	74	1	1	2	2	1	75	70	75	66.6667	100	30	64	67.5	20	66.3	57
2	51	1	1	1	1	2	75	75	100	100	80	50	60	100	45	75	77.5
2	69	1	1	1	1	1	75	65	0	66.6667	60	45	56	35	35	40	50.7
2	66	1	1	1	1	1	50	65	0	100	80	40	52	57.5	45	47.5	62.4
2	57	1	1	2	2	3	50	95	100	100	100	75	80	100	65	90	88.8
2	74	1	1	2	2	3	25	95	100	100	80	80	80	77.5	70	86.3	84.4
2	65	1	1	1	1	3	50	85	0	0	80	60	60	77.5	55	55	49.4
2	73	1	1	2	2	1	100	50	0	100	70	50	88	57.5	5	31.3	73.9
2	70	1	1	2	2	1	75	70	0	100	90	60	72	67.5	25	46.3	74.9
2	66	1	1	2	2	3	50	80	0	0	80	55	64	67.5	45	51.3	46.6
2	72	1	1	2	2	3	50	90	100	100	80	85	84	87.5	60	82.5	89.1
2	52	1	1	2	2	2	50	95	100	100	100	90	84	100	60	88.8	93.5
2	68	1	1	2	2	1	75	75	0	100	100	60	64	87.5	20	48.8	77.9
2	64	1	1	1	1	2	75	85	100	66.6667	90	75	68	77.5	40	78.8	71.8
2	61	1	1	1	1	1	50	75	100	100	100	70	68	60	75	87.5	74.5
2	69	1	1	2	2	1	100	55	100	100	60	60	88	90	50	66.3	84.5
2	74	1	1	2	2	1	50	85	100	100	100	95	100	100	65	87.5	98.8
2	73	2	2	1	2	2	50	95	100	100	80	55	56	67.5	50	81.3	69.6
2	74	2	2	1	2	2	25	95	100	100	80	60	60	67.5	50	81.3	71.9
2	75	2	2	1	2	2	25	95	100	100	80	70	68	77.5	70	86.3	78.9
2	71	2	2	1	2	2	50	80	0	0	80	70	72	67.5	45	51.3	52.4
2	74	1	1	2	2	1	75	85	100	100	80	35	60	67.5	35	75	65.6
2	75	1	1	2	2	3	75	85	0	0	90	45	64	77.5	45	55	46.6
2	64	1	1	1	1	3	50	100	100	100	100	85	80	100	85	96.3	91.3
2	71	2	2	1	2	1	75	70	0	0	80	70	80	77.5	45	48.8	56.9
2	52	2	2	1	2	2	25	90	0	0	80	80	84	77.5	65	58.8	60.4
2	74	1	1	2	2	1	50	85	100	100	100	50	76	100	70	88.8	81.5
2	59	1	1	1	1	1	50	80	100	100	100	65	36	47.5	55	83.8	62.1
2	63	2	2	1	2	2	50	80	0	0	80	85	84	77.5	60	55	61.6
2	62	2	2	1	2	2	25	75	0	0	80	85	84	77.5	60	53.8	61.6
2	67	1	1	2	2	3	50	90	0	0	80	55	48	77.5	40	52.5	45.1
2	56	2	1	1	1	2	50	100	50	100	80	80	76	100	80	77.5	89
2	62	2	1	1	1	2	50	90	50	0	100	75	64	90	70	77.5	57.3
2	74	1	1	2	2	2	50	95	100	100	80	80	80	90	70	86.3	87.5
2	66	1	1	2	2	2	50	95	100	100	100	90	92	100	65	90	95.5
2	70	1	1	2	2	2	50	90	100	100	90	85	88	100	60	85	93.3
2	70	1	1	2	2	1	75	90	100	100	100	55	56	80	45	83.8	72.8
2	42	1	1	2	2	1	50	95	100	100	100	75	76	100	50	86.3	87.8
2	58	1	1	2	2	1	50	100	100	100	100	95	96	100	85	96.3	97.8
2	69	1	1	2	2	1	50	90	100	100	100	85	92	100	80	92.5	94.3
2	67	1	1	2	2	1	100	90	0	0	80	45	48	77.5	25	48.8	42.6
2	57	1	1	2	2	1	50	85	0	0	80	50	48	77.5	30	48.8	43.9
2	73	1	1	2	2	1	75	85	0	0	80	55	56	77.5	40	51.3	47.1
2	65	1	1	1	1	1	50	100	100	100	100	50	60	100	60	90	77.5
2	75	1	1	2	2	1	75	85	0	0	80	55	60	77.5	45	52.5	48.1
2	75	2	1	1	1	2	50	60	75	100	80	65	60	67.5	40	63.8	73.1
2	71	2	1	1	2	3	50	80	100	100	100	75	80	90	55	83.8	86.3
2	66	1	1	2	2	2	50	95	100	100	90	85	80	100	85	92.5	91.3
2	66	2	2	1	2	2	50	70	100	100	80	55	72	80	55	76.3	76.8
2	67	2	2	1	2	2	25	85	100	100	80	70	72	80	65	82.5	80.5
2	68	2	2	1	2	2	0	85	100	100	80	80	80	80	75	85	85
2	65	2	2	1	2	2	75	100	100	100	100	85	68	100	65	91.3	88.3
2	47	2	1	1	2	1	50	100	100	100	100	85	92	100	55	88.8	94.3
2	50	2	1	1	2	1	75	95	50	100	80	55	40	87.5	45	67.5	70.6
2	71	2	1	1	2	2	50	25	0	66.6667	50	50	76	60	30	26.3	63.2
2	48	1	1	1	2	1	50	100	100	100	100	90	92	100	75	93.8	95.5
2	67	2	1	1	2	1	50	70	0	33.3333	80	35	56	77.5	35	46.3	50.5
2	47	1	1	2	2	3	50	95	100	100	100	90	92	100	70	91.3	95.5
2	58	1	1	2	2	2	100	100	100	100	100	85	80	100	95	98.8	91.3
2	68	1	1	2	2	3	50	85	75	33.3333	100	80	88	100	50	77.5	75.3
2	71	1	1	2	2	2	50	85	50	100	100	50	76	100	65	75	81.5
2	53	1	1	1	2	1	50	70	100	100	100	85	92	100	70	85	94.3
2	75	1	1	2	2	3	100	55	0	66.6667	50	40	52	67.5	45	37.5	56.5
[truncated: 653 more rows]
